# Supplementary material for: Methyl 4-(4-fluoro­phen­yl)-6-isopropyl-2-(methylsulfonyl)pyrimidine-5-carbox­ylate
Source: Acta Crystallogr Sect E Struct Rep Online. 2008 May 21;64(Pt 6):o1127. doi: 10.1107/S1600536808013536 (PMC2961453; doi:10.1107/S1600536808013536)
Supplement: Supplementary file 1 [file e-64-o1127-sup1.cif]

##############################################################################
###                                                                        ###
###        Electronic paper (Acta Crystallographica Section E)             ###
###                                                                        ###
##############################################################################
#                                                                            #
# This CIF contains the data in a paper accepted for publication in Acta     #
# Crystallographica Section E. It conforms to the requirements of Notes      #
# for Authors for Section E, and has been peer reviewed under the auspices   #
# of the IUCr Commission on Journals.                                        #
#                                                                            #
# Full details of the Crystallographic Information File format               #
# are given in the paper "The Crystallographic Information File (CIF):       #
# a New Standard Archive File for Crystallography" by S. R. Hall, F. H.      #
# Allen and I. D. Brown [Acta Cryst. (1991), A47, 655-685].                  #
#                                                                            #
# The current version of the core CIF dictionary is obtainable from          #
# ftp://ftp.iucr.org/pub/cif_core.dic. The current version number is 2.4.    #
#                                                                            #
# Software is freely available for graphical display of the structure(s) in  #
# this CIF.  For information consult the CIF home page http://www.iucr.org/  #
# cif/home.html                                                              #
#                                                                            #
# This file may be used for bona fide research purposes within the           #
# scientific community so long as proper attribution is given to the journal # 
# article from which it was obtained.                                        #
#                                                                            #
##############################################################################
                                             
data_D
_audit_creation_method     'from SHELXL97 CIF and IUCr SHELXL97-template'
_journal_date_recd_electronic     2008-04-23
_journal_date_accepted     2008-05-07
_journal_name_full     'Acta Crystallographica, Section E'
_journal_year     2008
_journal_volume     64
_journal_issue      6
_journal_page_first     o1127
_journal_page_last     o1127
_journal_paper_category     QO
_journal_coeditor_code     HK2457
_publ_contact_author_name     ' Guo, Cheng'
_publ_contact_author_address
;
Department of Applied Chemistry
College of Science
Nanjing University of Technolgy
Xinmofan Road No.5 Nanjing
Nanjing 210009
People's Republic of China
;
_publ_contact_author_email     guocheng@njut.edu.cn
_publ_contact_author_fax     '86 25  83369345'
_publ_contact_author_phone     '86 25 83587448'
_publ_section_title
;
Methyl
4-(4-fluorophenyl)-6-isopropyl-2-(methylsulfonyl)pyrimidine-5-carboxylate
;
loop_
    _publ_author_name
    _publ_author_address
    'He, Wei'
;
Department of Applied Chemistry,
College of Science,
Nanjing University of Technolgy,
Xinmofan Road No. 5 Nanjing,
Nanjing 210009
People's Republic of China
;
    'Sun, Hong-Shun'
;
Department of Applied Chemistry,
College of Science,
Nanjing University of Technolgy,
Xinmofan Road No. 5 Nanjing,
Nanjing 210009
People's Republic of China
;
    'Ji, Chun-Xiang'
;
Department of Applied Chemistry,
College of Science,
Nanjing University of Technolgy,
Xinmofan Road No. 5 Nanjing,
Nanjing 210009
People's Republic of China
;
    'Yang, Dong-Ling'
;
Nanjing Frochem Tech. Co. Ltd,
Xinmofan Road No. 36 Nanjing,
Nanjing 210009
People's Republic of China
;
    'Guo, Cheng'
;
Department of Applied Chemistry,
College of Science,
Nanjing University of Technolgy,
Xinmofan Road No. 5 Nanjing,
Nanjing 210009
People's Republic of China
;
data_I
_audit_creation_method     SHELXL-97
_chemical_name_systematic
;
Methyl 4-(4-fluorophenyl)-6-isopropyl-2-(methylsulfonyl)pyrimidine-5-carboxylate
;
_chemical_name_common     ?
_chemical_formula_moiety     'C16 H17 F N2 O4 S'
_chemical_formula_sum     'C16 H17 F N2 O4 S'
_chemical_formula_iupac     'C16 H17 F N2 O4 S'
_chemical_formula_weight     352.39
_chemical_melting_point     ?
_symmetry_cell_setting     monoclinic
_symmetry_space_group_name_H-M     'P 21/c'
_symmetry_space_group_name_Hall     '-P 2ybc'
loop_
    _symmetry_equiv_pos_as_xyz
    'x, y, z'
    '-x, y+1/2, -z+1/2'
    '-x, -y, -z'
    'x, -y-1/2, z-1/2'
_cell_length_a     28.875(6)
_cell_length_b     9.887(2)
_cell_length_c     18.400(4)
_cell_angle_alpha     90.00
_cell_angle_beta     98.09(3)
_cell_angle_gamma     90.00
_cell_volume     5200.7(18)
_cell_formula_units_Z     12
_cell_measurement_reflns_used     25
_cell_measurement_theta_min     9
_cell_measurement_theta_max     12
_cell_measurement_temperature     294(2)
_exptl_crystal_description     block
_exptl_crystal_colour     colorless
_exptl_crystal_size_max     0.40
_exptl_crystal_size_mid     0.20
_exptl_crystal_size_min     0.20
_exptl_crystal_density_diffrn     1.350
_exptl_crystal_density_meas     ?
_exptl_crystal_density_method     'not measured'
_exptl_crystal_F_000     2208
_exptl_absorpt_coefficient_mu     0.219
_exptl_absorpt_correction_type     psi-scan
_exptl_absorpt_process_details     '(North <i>et al.</i>,  1968)'
_exptl_absorpt_correction_T_min     0.9177
_exptl_absorpt_correction_T_max     0.9576
_exptl_special_details
;
;
_diffrn_ambient_temperature     294(2)
_diffrn_radiation_type     MoK\a
_diffrn_radiation_wavelength     0.71073
_diffrn_radiation_source     'fine-focus sealed tube'
_diffrn_radiation_monochromator     graphite
_diffrn_measurement_device_type     'Enraf--Nonius CAD-4 diffractometer'
_diffrn_measurement_method     '\w/2\q scans'
_diffrn_detector_area_resol_mean     ?
_diffrn_reflns_number     10466
_diffrn_reflns_av_R_equivalents     0.0662
_diffrn_reflns_av_sigmaI/netI     0.1079
_diffrn_reflns_theta_min     1.42
_diffrn_reflns_theta_max     26.02
_diffrn_reflns_theta_full     26.02
_diffrn_measured_fraction_theta_max     0.988
_diffrn_measured_fraction_theta_full     0.988
_diffrn_reflns_limit_h_min     -34
_diffrn_reflns_limit_h_max     34
_diffrn_reflns_limit_k_min     0
_diffrn_reflns_limit_k_max     11
_diffrn_reflns_limit_l_min     0
_diffrn_reflns_limit_l_max     22
_diffrn_standards_number     3
_diffrn_standards_interval_count     ?
_diffrn_standards_interval_time     120
_diffrn_standards_decay_%     0
_refine_special_details
;
 Refinement of F^2^ against ALL reflections.  The weighted R-factor wR and
 goodness of fit S are based on F^2^, conventional R-factors R are based
 on F, with F set to zero for negative F^2^. The threshold expression of
 F^2^ > 2sigma(F^2^) is used only for calculating R-factors(gt) etc. and is
 not relevant to the choice of reflections for refinement.  R-factors based
 on F^2^ are statistically about twice as large as those based on F, and R-
 factors based on ALL data will be even larger.
;
_reflns_number_total     10124
_reflns_number_gt     4777
_reflns_threshold_expression     I>2\s(I)
_refine_ls_structure_factor_coef     Fsqd
_refine_ls_matrix_type     full
_refine_ls_R_factor_all     0.1667
_refine_ls_R_factor_gt     0.0785
_refine_ls_wR_factor_gt     0.1696
_refine_ls_wR_factor_ref     0.2061
_refine_ls_goodness_of_fit_ref     1.027
_refine_ls_restrained_S_all     1.025
_refine_ls_number_reflns     10124
_refine_ls_number_parameters     637
_refine_ls_number_restraints     ?
_refine_ls_hydrogen_treatment     constr
_refine_ls_weighting_scheme     calc
_refine_ls_weighting_details
                 'calc w=1/[\s^2^(Fo^2^)+(0.0800P)^2^] where P=(Fo^2^+2Fc^2^)/3'
_atom_sites_solution_hydrogens     geom
_atom_sites_solution_primary     direct
_atom_sites_solution_secondary     difmap
_refine_ls_shift/su_max     0.000
_refine_ls_shift/su_mean     0.000
_refine_diff_density_max     0.423
_refine_diff_density_min     -0.576
_refine_ls_extinction_method     none
_refine_ls_extinction_coef     ?
loop_
    _atom_type_symbol
    _atom_type_description
    _atom_type_scat_dispersion_real
    _atom_type_scat_dispersion_imag
    _atom_type_scat_source
    'C' 'C' 0.0033 0.0016
                         'International Tables Vol C Tables 4.2.6.8 and 6.1.1.4'
    'H' 'H' 0.0000 0.0000
                         'International Tables Vol C Tables 4.2.6.8 and 6.1.1.4'
    'N' 'N' 0.0061 0.0033
                         'International Tables Vol C Tables 4.2.6.8 and 6.1.1.4'
    'O' 'O' 0.0106 0.0060
                         'International Tables Vol C Tables 4.2.6.8 and 6.1.1.4'
    'F' 'F' 0.0171 0.0103
                         'International Tables Vol C Tables 4.2.6.8 and 6.1.1.4'
    'S' 'S' 0.1246 0.1234
                         'International Tables Vol C Tables 4.2.6.8 and 6.1.1.4'
_computing_data_collection     'CAD-4 Software (Enraf--Nonius, 1989)'
_computing_cell_refinement     'CAD-4 Software (Enraf--Nonius, 1989)'
_computing_data_reduction     'XCAD4 (Harms & Wocadlo, 1995)'
_computing_structure_solution     'SHELXS97 (Sheldrick, 2008)'
_computing_structure_refinement     'SHELXL97 (Sheldrick, 2008)'
_computing_molecular_graphics     'PLATON (Spek, 2003)'
_computing_publication_material     'SHELXTL (Sheldrick, 2008)'
loop_
    _atom_site_type_symbol
    _atom_site_label
    _atom_site_fract_x
    _atom_site_fract_y
    _atom_site_fract_z
    _atom_site_U_iso_or_equiv
    _atom_site_adp_type
    _atom_site_calc_flag
    _atom_site_refinement_flags
    _atom_site_occupancy
    _atom_site_disorder_assembly
    _atom_site_disorder_group
    S S1 0.14585(5) 0.53855(18) 0.81769(7) 0.0619(4) Uani d . 1 . .
    O O1 0.06944(14) 0.1784(4) 0.5211(2) 0.0781(12) Uani d . 1 . .
    O O2 0.08271(14) 0.3803(5) 0.4713(2) 0.0777(13) Uani d . 1 . .
    O O3 0.15061(15) 0.4344(5) 0.8708(2) 0.0881(14) Uani d . 1 . .
    O O4 0.11470(14) 0.6475(4) 0.8258(2) 0.0848(13) Uani d . 1 . .
    N N1 0.08452(15) 0.4164(4) 0.7203(2) 0.0531(11) Uani d . 1 . .
    N N2 0.15938(14) 0.4561(5) 0.6845(2) 0.0538(11) Uani d . 1 . .
    F F1 0.29201(13) 0.3184(4) 0.4561(2) 0.1078(14) Uani d . 1 . .
    C C1 0.0211(2) 0.1644(6) 0.6804(4) 0.096(2) Uani d . 1 . .
    H H1B 0.0424 0.1062 0.6596 0.144 Uiso calc R 1 . .
    H H1C -0.0097 0.1262 0.6722 0.144 Uiso calc R 1 . .
    H H1D 0.0310 0.1735 0.7322 0.144 Uiso calc R 1 . .
    C C2 -0.0138(2) 0.3993(7) 0.6734(4) 0.084(2) Uani d . 1 . .
    H H2B -0.0142 0.4842 0.6479 0.125 Uiso calc R 1 . .
    H H2C -0.0043 0.4138 0.7249 0.125 Uiso calc R 1 . .
    H H2D -0.0445 0.3602 0.6657 0.125 Uiso calc R 1 . .
    C C3 0.02057(18) 0.3038(5) 0.6440(3) 0.0578(14) Uani d . 1 . .
    H H3B 0.0105 0.2918 0.5913 0.069 Uiso calc R 1 . .
    C C4 0.06945(16) 0.3576(5) 0.6538(3) 0.0466(12) Uani d . 1 . .
    C C5 0.09929(17) 0.3535(5) 0.6005(3) 0.0455(12) Uani d . 1 . .
    C C6 0.14539(18) 0.3964(5) 0.6189(3) 0.0463(12) Uani d . 1 . .
    C C7 0.12823(17) 0.4613(5) 0.7291(3) 0.0484(13) Uani d . 1 . .
    C C8 0.0534(2) 0.1242(8) 0.4483(4) 0.109(3) Uani d . 1 . .
    H H8A 0.0455 0.0305 0.4523 0.164 Uiso calc R 1 . .
    H H8B 0.0779 0.1330 0.4182 0.164 Uiso calc R 1 . .
    H H8C 0.0264 0.1734 0.4265 0.164 Uiso calc R 1 . .
    C C9 0.08202(18) 0.3085(6) 0.5234(3) 0.0559(14) Uani d . 1 . .
    C C10 0.20124(19) 0.6025(7) 0.8115(3) 0.0742(18) Uani d . 1 . .
    H H10A 0.2133 0.6466 0.8567 0.111 Uiso calc R 1 . .
    H H10B 0.1993 0.6664 0.7719 0.111 Uiso calc R 1 . .
    H H10C 0.2217 0.5297 0.8025 0.111 Uiso calc R 1 . .
    C C11 0.18219(17) 0.3796(5) 0.5712(3) 0.0474(13) Uani d . 1 . .
    C C12 0.18688(19) 0.2589(6) 0.5343(3) 0.0569(14) Uani d . 1 . .
    H H12A 0.1652 0.1901 0.5365 0.068 Uiso calc R 1 . .
    C C13 0.22339(19) 0.2399(6) 0.4946(3) 0.0616(15) Uani d . 1 . .
    H H13A 0.2263 0.1598 0.4691 0.074 Uiso calc R 1 . .
    C C14 0.2548(2) 0.3406(7) 0.4936(3) 0.0682(17) Uani d . 1 . .
    C C15 0.2519(2) 0.4624(7) 0.5281(3) 0.0737(18) Uani d . 1 . .
    H H15A 0.2736 0.5306 0.5245 0.088 Uiso calc R 1 . .
    C C16 0.21536(19) 0.4801(6) 0.5686(3) 0.0577(14) Uani d . 1 . .
    H H16A 0.2131 0.5602 0.5943 0.069 Uiso calc R 1 . .
    S S2 0.30615(5) 0.60184(15) 0.02405(7) 0.0538(4) Uani d . 1 . .
    O O5 0.14659(15) 0.3704(4) 0.2138(2) 0.0810(13) Uani d . 1 . .
    O O6 0.18226(13) 0.5146(4) 0.29765(19) 0.0654(11) Uani d . 1 . .
    O O7 0.28275(14) 0.5614(5) -0.04534(19) 0.0805(13) Uani d . 1 . .
    O O8 0.32002(14) 0.7407(4) 0.0338(2) 0.0748(12) Uani d . 1 . .
    N N3 0.28601(14) 0.4816(4) 0.1474(2) 0.0481(10) Uani d . 1 . .
    N N4 0.22682(15) 0.6175(4) 0.0759(2) 0.0514(11) Uani d . 1 . .
    F F2 0.02822(11) 0.8653(4) 0.0472(2) 0.0861(11) Uani d . 1 . .
    C C17 0.3160(2) 0.4249(7) 0.3020(4) 0.088 Uani d . 1 . .
    H H17A 0.3074 0.5104 0.3210 0.132 Uiso calc R 1 . .
    H H17B 0.3400 0.4383 0.2716 0.132 Uiso calc R 1 . .
    H H17C 0.3274 0.3660 0.3420 0.132 Uiso calc R 1 . .
    C C18 0.2865(2) 0.2228(6) 0.2288(4) 0.086 Uani d . 1 . .
    H H18A 0.2589 0.1828 0.2020 0.128 Uiso calc R 1 . .
    H H18B 0.2982 0.1656 0.2694 0.128 Uiso calc R 1 . .
    H H18C 0.3099 0.2329 0.1970 0.128 Uiso calc R 1 . .
    C C19 0.27420(19) 0.3627(6) 0.2577(3) 0.0592(15) Uani d . 1 . .
    H H19A 0.2498 0.3512 0.2892 0.071 Uiso calc R 1 . .
    C C20 0.25592(17) 0.4539(5) 0.1949(3) 0.0474(12) Uani d . 1 . .
    C C21 0.20956(17) 0.5053(5) 0.1837(3) 0.0440(12) Uani d . 1 . .
    C C22 0.19646(17) 0.5897(5) 0.1238(3) 0.0446(12) Uani d . 1 . .
    C C23 0.26833(18) 0.5614(5) 0.0913(3) 0.0515(13) Uani d . 1 . .
    C C24 0.1506(2) 0.4707(7) 0.3498(3) 0.094(2) Uani d . 1 . .
    H H24A 0.1581 0.5191 0.3952 0.141 Uiso calc R 1 . .
    H H24B 0.1544 0.3754 0.3588 0.141 Uiso calc R 1 . .
    H H24C 0.1188 0.4891 0.3293 0.141 Uiso calc R 1 . .
    C C25 0.1753(2) 0.4533(6) 0.2322(3) 0.0517(13) Uani d . 1 . .
    C C26 0.3550(2) 0.4989(7) 0.0467(4) 0.088(2) Uani d . 1 . .
    H H26A 0.3768 0.5148 0.0128 0.132 Uiso calc R 1 . .
    H H26B 0.3455 0.4057 0.0440 0.132 Uiso calc R 1 . .
    H H26C 0.3695 0.5194 0.0956 0.132 Uiso calc R 1 . .
    C C27 0.15002(17) 0.6563(5) 0.1054(3) 0.0460(12) Uani d . 1 . .
    C C28 0.12203(18) 0.6904(5) 0.1578(3) 0.0545(14) Uani d . 1 . .
    H H28A 0.1313 0.6676 0.2067 0.065 Uiso calc R 1 . .
    C C29 0.08071(19) 0.7578(6) 0.1378(3) 0.0629(16) Uani d . 1 . .
    H H29A 0.0614 0.7781 0.1727 0.075 Uiso calc R 1 . .
    C C30 0.06822(19) 0.7948(6) 0.0661(3) 0.0653(16) Uani d . 1 . .
    C C31 0.0941(2) 0.7609(7) 0.0118(3) 0.0755(19) Uani d . 1 . .
    H H31A 0.0842 0.7836 -0.0370 0.091 Uiso calc R 1 . .
    C C32 0.13540(19) 0.6920(6) 0.0324(3) 0.0663(16) Uani d . 1 . .
    H H32A 0.1539 0.6687 -0.0032 0.080 Uiso calc R 1 . .
    S S3 0.49545(4) 0.64141(12) 0.08480(6) 0.0412(3) Uani d . 1 . .
    O O9 0.51612(12) 0.9595(4) -0.23235(17) 0.0565(9) Uani d . 1 . .
    O O10 0.44927(12) 1.0270(3) -0.19608(17) 0.0496(9) Uani d . 1 . .
    O O11 0.47036(11) 0.5155(3) 0.07353(16) 0.0494(9) Uani d . 1 . .
    O O12 0.47873(13) 0.7416(3) 0.13142(17) 0.0572(10) Uani d . 1 . .
    N N5 0.45677(13) 0.7060(4) -0.04859(19) 0.0377(9) Uani d U 1 . .
    N N6 0.53247(14) 0.7946(4) -0.0098(2) 0.0429(10) Uani d U 1 . .
    F F3 0.29254(12) 0.6619(4) -0.30536(18) 0.1047(14) Uani d . 1 . .
    C C33 0.59905(19) 0.9978(6) -0.0043(3) 0.0654(16) Uani d . 1 . .
    H H33A 0.5771 1.0440 0.0214 0.098 Uiso calc R 1 . .
    H H33B 0.6241 1.0580 -0.0112 0.098 Uiso calc R 1 . .
    H H33C 0.6114 0.9208 0.0238 0.098 Uiso calc R 1 . .
    C C34 0.60853(18) 0.8738(5) -0.1197(3) 0.0620(15) Uani d . 1 . .
    H H34A 0.5927 0.8462 -0.1667 0.093 Uiso calc R 1 . .
    H H34B 0.6198 0.7954 -0.0919 0.093 Uiso calc R 1 . .
    H H34C 0.6344 0.9313 -0.1264 0.093 Uiso calc R 1 . .
    C C35 0.57467(17) 0.9510(5) -0.0785(3) 0.0437(12) Uani d . 1 . .
    H H35A 0.5648 1.0320 -0.1073 0.052 Uiso calc R 1 . .
    C C36 0.53143(15) 0.8689(4) -0.0722(2) 0.0335(10) Uani d U 1 . .
    C C37 0.49502(16) 0.7209(4) -0.0025(2) 0.0320(10) Uani d U 1 . .
    C C38 0.45494(16) 0.7761(4) -0.1125(2) 0.0346(10) Uani d U 1 . .
    C C39 0.49147(16) 0.8610(4) -0.1245(2) 0.0343(10) Uani d U 1 . .
    C C40 0.4413(2) 1.1136(5) -0.2599(3) 0.0640(16) Uani d . 1 . .
    H H40A 0.4129 1.1637 -0.2592 0.096 Uiso calc R 1 . .
    H H40B 0.4387 1.0593 -0.3036 0.096 Uiso calc R 1 . .
    H H40C 0.4670 1.1753 -0.2593 0.096 Uiso calc R 1 . .
    C C41 0.48822(16) 0.9515(5) -0.1902(3) 0.0397(11) Uani d . 1 . .
    C C42 0.55448(16) 0.6089(5) 0.1152(2) 0.0459(12) Uani d . 1 . .
    H H42A 0.5576 0.5657 0.1623 0.069 Uiso calc R 1 . .
    H H42B 0.5715 0.6926 0.1192 0.069 Uiso calc R 1 . .
    H H42C 0.5668 0.5507 0.0808 0.069 Uiso calc R 1 . .
    C C43 0.41179(16) 0.7494(4) -0.1652(2) 0.0372(11) Uani d . 1 . .
    C C44 0.37025(18) 0.7269(5) -0.1387(3) 0.0524(13) Uani d . 1 . .
    H H44A 0.3693 0.7319 -0.0885 0.063 Uiso calc R 1 . .
    C C45 0.33026(18) 0.6972(6) -0.1854(3) 0.0682(17) Uani d . 1 . .
    H H45A 0.3022 0.6821 -0.1674 0.082 Uiso calc R 1 . .
    C C46 0.3326(2) 0.6902(6) -0.2588(3) 0.0651(16) Uani d . 1 . .
    C C47 0.3727(2) 0.7107(6) -0.2877(3) 0.0601(15) Uani d . 1 . .
    H H47A 0.3730 0.7049 -0.3380 0.072 Uiso calc R 1 . .
    C C48 0.41319(18) 0.7402(5) -0.2408(2) 0.0467(12) Uani d . 1 . .
    H H48A 0.4411 0.7539 -0.2594 0.056 Uiso calc R 1 . .
loop_
    _atom_site_aniso_label
    _atom_site_aniso_U_11
    _atom_site_aniso_U_22
    _atom_site_aniso_U_33
    _atom_site_aniso_U_12
    _atom_site_aniso_U_13
    _atom_site_aniso_U_23
    S1 0.0506(9) 0.0947(11) 0.0395(8) -0.0079(9) 0.0030(6) -0.0031(8)
    O1 0.070(3) 0.091(3) 0.073(3) -0.008(2) 0.011(2) -0.030(2)
    O2 0.076(3) 0.106(3) 0.049(2) 0.006(2) 0.001(2) 0.003(2)
    O3 0.095(3) 0.112(3) 0.052(2) -0.013(3) -0.004(2) 0.020(3)
    O4 0.066(3) 0.111(3) 0.079(3) 0.016(3) 0.014(2) -0.035(3)
    N1 0.043(3) 0.073(3) 0.042(2) 0.002(2) 0.005(2) 0.002(2)
    N2 0.040(2) 0.075(3) 0.046(3) -0.002(2) 0.004(2) 0.000(2)
    F1 0.071(3) 0.155(4) 0.108(3) -0.005(2) 0.047(2) -0.024(3)
    C1 0.074(5) 0.082(5) 0.134(7) -0.021(4) 0.020(4) 0.014(5)
    C2 0.047(4) 0.109(5) 0.097(5) -0.007(4) 0.015(3) -0.023(4)
    C3 0.044(3) 0.072(4) 0.058(3) -0.001(3) 0.009(3) -0.005(3)
    C4 0.035(3) 0.056(3) 0.046(3) -0.005(2) -0.002(2) -0.003(3)
    C5 0.040(3) 0.055(3) 0.043(3) 0.004(2) 0.010(2) 0.000(3)
    C6 0.049(3) 0.044(3) 0.046(3) -0.005(2) 0.008(2) 0.004(2)
    C7 0.039(3) 0.061(3) 0.045(3) 0.000(3) 0.006(2) 0.002(3)
    C8 0.079(5) 0.137(7) 0.111(6) -0.019(5) 0.009(4) -0.071(5)
    C9 0.041(3) 0.063(4) 0.063(4) 0.003(3) 0.007(3) -0.013(3)
    C10 0.050(4) 0.112(5) 0.059(4) -0.014(4) 0.001(3) -0.008(4)
    C11 0.037(3) 0.058(3) 0.049(3) 0.004(3) 0.010(2) 0.003(3)
    C12 0.044(3) 0.066(4) 0.061(4) 0.004(3) 0.009(3) 0.005(3)
    C13 0.054(4) 0.068(4) 0.063(4) 0.013(3) 0.009(3) -0.008(3)
    C14 0.045(3) 0.102(5) 0.062(4) -0.008(3) 0.021(3) -0.006(4)
    C15 0.055(4) 0.096(5) 0.073(4) -0.026(4) 0.018(3) -0.006(4)
    C16 0.054(4) 0.062(3) 0.058(4) -0.006(3) 0.012(3) -0.003(3)
    S2 0.0423(8) 0.0774(10) 0.0432(8) -0.0012(7) 0.0115(6) 0.0141(7)
    O5 0.074(3) 0.084(3) 0.092(3) -0.028(3) 0.034(2) -0.005(3)
    O6 0.063(3) 0.089(3) 0.047(2) 0.007(2) 0.0173(19) -0.002(2)
    O7 0.066(3) 0.135(4) 0.042(2) -0.025(3) 0.0103(19) 0.003(2)
    O8 0.074(3) 0.073(3) 0.082(3) -0.016(2) 0.029(2) 0.013(2)
    N3 0.048(3) 0.056(3) 0.042(2) -0.001(2) 0.009(2) 0.014(2)
    N4 0.042(3) 0.070(3) 0.042(2) 0.000(2) 0.009(2) 0.011(2)
    F2 0.049(2) 0.103(3) 0.103(3) 0.0164(19) 0.0001(18) 0.012(2)
    C17 0.088 0.088 0.088 0.000 0.012 0.000
    C18 0.086 0.086 0.086 0.000 0.012 0.000
    C19 0.050(3) 0.074(4) 0.057(3) 0.005(3) 0.021(3) 0.010(3)
    C20 0.045(3) 0.056(3) 0.041(3) -0.004(3) 0.009(2) 0.006(3)
    C21 0.043(3) 0.055(3) 0.035(3) -0.008(2) 0.009(2) 0.000(2)
    C22 0.043(3) 0.049(3) 0.041(3) -0.003(2) 0.003(2) -0.001(2)
    C23 0.044(3) 0.072(4) 0.040(3) -0.007(3) 0.009(2) 0.002(3)
    C24 0.087(5) 0.145(6) 0.061(4) 0.019(5) 0.045(4) 0.030(4)
    C25 0.056(4) 0.053(3) 0.050(3) 0.005(3) 0.020(3) 0.008(3)
    C26 0.057(4) 0.119(6) 0.094(5) 0.026(4) 0.033(4) 0.032(4)
    C27 0.038(3) 0.055(3) 0.045(3) 0.007(2) 0.007(2) -0.001(3)
    C28 0.051(3) 0.064(4) 0.047(3) 0.003(3) 0.003(3) 0.000(3)
    C29 0.049(4) 0.075(4) 0.067(4) 0.011(3) 0.016(3) -0.003(3)
    C30 0.033(3) 0.083(4) 0.076(4) 0.013(3) -0.008(3) 0.008(4)
    C31 0.055(4) 0.113(5) 0.059(4) 0.022(4) 0.009(3) 0.025(4)
    C32 0.047(3) 0.099(5) 0.052(4) 0.012(3) 0.005(3) 0.002(3)
    S3 0.0468(7) 0.0510(7) 0.0270(6) 0.0044(6) 0.0087(5) 0.0025(6)
    O9 0.057(2) 0.079(2) 0.038(2) -0.002(2) 0.0198(18) 0.0074(19)
    O10 0.057(2) 0.054(2) 0.0382(19) 0.0029(18) 0.0064(16) 0.0090(17)
    O11 0.050(2) 0.060(2) 0.041(2) -0.0063(17) 0.0139(16) 0.0081(17)
    O12 0.076(3) 0.061(2) 0.0372(19) 0.015(2) 0.0180(18) 0.0050(18)
    N5 0.043(2) 0.040(2) 0.030(2) 0.0006(18) 0.0060(17) 0.0033(17)
    N6 0.053(2) 0.041(2) 0.035(2) 0.0003(19) 0.0030(18) 0.0041(18)
    F3 0.067(2) 0.172(4) 0.066(2) -0.050(3) -0.0211(19) 0.012(2)
    C33 0.056(4) 0.080(4) 0.061(4) -0.024(3) 0.010(3) -0.023(3)
    C34 0.054(3) 0.068(4) 0.069(4) -0.007(3) 0.026(3) -0.017(3)
    C35 0.050(3) 0.041(3) 0.041(3) -0.013(2) 0.007(2) -0.003(2)
    C36 0.039(2) 0.032(2) 0.032(2) -0.001(2) 0.0138(19) -0.002(2)
    C37 0.039(3) 0.022(2) 0.037(2) 0.0067(19) 0.011(2) -0.0030(19)
    C38 0.041(3) 0.035(2) 0.030(2) 0.003(2) 0.011(2) -0.002(2)
    C39 0.044(3) 0.031(2) 0.028(2) 0.006(2) 0.0080(19) -0.0020(19)
    C40 0.082(4) 0.060(4) 0.047(3) 0.001(3) 0.002(3) 0.017(3)
    C41 0.035(3) 0.044(3) 0.038(3) 0.003(2) -0.003(2) -0.004(2)
    C42 0.044(3) 0.060(3) 0.032(3) -0.001(3) 0.001(2) 0.010(2)
    C43 0.044(3) 0.036(3) 0.032(2) -0.003(2) 0.006(2) 0.004(2)
    C44 0.050(3) 0.073(4) 0.034(3) -0.008(3) 0.010(2) 0.005(3)
    C45 0.036(3) 0.119(5) 0.048(3) -0.019(3) -0.002(3) 0.011(3)
    C46 0.053(4) 0.087(4) 0.051(4) -0.022(3) -0.006(3) 0.006(3)
    C47 0.070(4) 0.074(4) 0.033(3) -0.008(3) -0.001(3) 0.000(3)
    C48 0.049(3) 0.059(3) 0.033(3) -0.003(3) 0.009(2) -0.001(2)
_geom_special_details
;
All e.s.d.'s (except the e.s.d. in the dihedral angle between two l.s.
planes) are estimated using the full covariance matrix. The cell e.s.d.'s
are taken into account individually in the estimation of e.s.d.'s in
distances, angles and torsion angles; correlations between e.s.d.'s in
cell parameters are only used when they are defined by crystal symmetry.
An approximate (isotropic) treatment of cell e.s.d.'s is used for
estimating e.s.d.'s involving l.s. planes.
;
loop_
    _geom_bond_atom_site_label_1
    _geom_bond_atom_site_label_2
    _geom_bond_site_symmetry_2
    _geom_bond_distance
    _geom_bond_publ_flag
    S1 O3 . 1.412(4) ?
    S1 O4 . 1.425(4) ?
    S1 C7 . 1.807(5) ?
    S1 C10 . 1.738(6) ?
    O1 C8 . 1.456(7) ?
    O1 C9 . 1.335(6) ?
    O2 C9 . 1.195(6) ?
    N1 C4 . 1.369(6) ?
    N1 C7 . 1.326(6) ?
    N2 C6 . 1.353(6) ?
    N2 C7 . 1.301(6) ?
    F1 C14 . 1.374(6) ?
    C1 C3 . 1.530(8) ?
    C1 H1B . 0.9600 ?
    C1 H1C . 0.9600 ?
    C1 H1D . 0.9600 ?
    C2 C3 . 1.523(7) ?
    C2 H2B . 0.9600 ?
    C2 H2C . 0.9600 ?
    C2 H2D . 0.9600 ?
    C3 C4 . 1.495(7) ?
    C3 H3B . 0.9800 ?
    C4 C5 . 1.395(6) ?
    C5 C6 . 1.393(6) ?
    C5 C9 . 1.503(7) ?
    C6 C11 . 1.480(6) ?
    C8 H8A . 0.9600 ?
    C8 H8B . 0.9600 ?
    C8 H8C . 0.9600 ?
    C10 H10A . 0.9600 ?
    C10 H10B . 0.9600 ?
    C10 H10C . 0.9600 ?
    C11 C12 . 1.388(7) ?
    C11 C16 . 1.386(7) ?
    C12 C13 . 1.378(7) ?
    C12 H12A . 0.9300 ?
    C13 C14 . 1.349(8) ?
    C13 H13A . 0.9300 ?
    C14 C15 . 1.369(8) ?
    C15 C16 . 1.385(7) ?
    C15 H15A . 0.9300 ?
    C16 H16A . 0.9300 ?
    S2 O7 . 1.416(4) ?
    S2 O8 . 1.435(4) ?
    S2 C23 . 1.807(5) ?
    S2 C26 . 1.742(6) ?
    O5 C25 . 1.180(6) ?
    O6 C24 . 1.481(6) ?
    O6 C25 . 1.338(6) ?
    N3 C20 . 1.346(6) ?
    N3 C23 . 1.341(6) ?
    N4 C22 . 1.356(6) ?
    N4 C23 . 1.315(6) ?
    F2 C30 . 1.352(6) ?
    C17 C19 . 1.490(8) ?
    C17 H17A . 0.9600 ?
    C17 H17B . 0.9600 ?
    C17 H17C . 0.9600 ?
    C18 C19 . 1.541(8) ?
    C18 H18A . 0.9600 ?
    C18 H18B . 0.9600 ?
    C18 H18C . 0.9600 ?
    C19 C20 . 1.501(7) ?
    C19 H19A . 0.9800 ?
    C20 C21 . 1.420(7) ?
    C21 C22 . 1.391(6) ?
    C21 C25 . 1.513(7) ?
    C22 C27 . 1.490(6) ?
    C24 H24A . 0.9600 ?
    C24 H24B . 0.9600 ?
    C24 H24C . 0.9600 ?
    C26 H26A . 0.9600 ?
    C26 H26B . 0.9600 ?
    C26 H26C . 0.9600 ?
    C27 C28 . 1.384(6) ?
    C27 C32 . 1.395(7) ?
    C28 C29 . 1.371(7) ?
    C28 H28A . 0.9300 ?
    C29 C30 . 1.367(7) ?
    C29 H29A . 0.9300 ?
    C30 C31 . 1.371(8) ?
    C31 C32 . 1.380(7) ?
    C31 H31A . 0.9300 ?
    C32 H32A . 0.9300 ?
    S3 O11 . 1.440(3) ?
    S3 O12 . 1.438(3) ?
    S3 C37 . 1.786(4) ?
    S3 C42 . 1.747(5) ?
    O9 C41 . 1.198(5) ?
    O10 C40 . 1.446(5) ?
    O10 C41 . 1.341(5) ?
    N5 C37 . 1.303(5) ?
    N5 C38 . 1.360(5) ?
    N6 C36 . 1.360(5) ?
    N6 C37 . 1.326(5) ?
    F3 C46 . 1.369(6) ?
    C33 C35 . 1.517(6) ?
    C33 H33A . 0.9600 ?
    C33 H33B . 0.9600 ?
    C33 H33C . 0.9600 ?
    C34 C35 . 1.523(6) ?
    C34 H34A . 0.9600 ?
    C34 H34B . 0.9600 ?
    C34 H34C . 0.9600 ?
    C35 C36 . 1.508(6) ?
    C35 H35A . 0.9800 ?
    C36 C39 . 1.397(6) ?
    C38 C39 . 1.390(6) ?
    C38 C43 . 1.491(6) ?
    C39 C41 . 1.496(6) ?
    C40 H40A . 0.9600 ?
    C40 H40B . 0.9600 ?
    C40 H40C . 0.9600 ?
    C42 H42A . 0.9600 ?
    C42 H42B . 0.9600 ?
    C42 H42C . 0.9600 ?
    C43 C44 . 1.375(6) ?
    C43 C48 . 1.401(6) ?
    C44 C45 . 1.370(7) ?
    C44 H44A . 0.9300 ?
    C45 C46 . 1.363(7) ?
    C45 H45A . 0.9300 ?
    C46 C47 . 1.355(7) ?
    C47 C48 . 1.382(7) ?
    C47 H47A . 0.9300 ?
    C48 H48A . 0.9300 ?
loop_
    _geom_angle_atom_site_label_1
    _geom_angle_atom_site_label_2
    _geom_angle_atom_site_label_3
    _geom_angle_site_symmetry_1
    _geom_angle_site_symmetry_3
    _geom_angle
    _geom_angle_publ_flag
    O3 S1 O4 . . 118.7(3) ?
    O3 S1 C7 . . 107.6(3) ?
    O3 S1 C10 . . 108.0(3) ?
    O4 S1 C7 . . 108.2(2) ?
    O4 S1 C10 . . 109.4(3) ?
    C10 S1 C7 . . 103.9(3) ?
    C9 O1 C8 . . 115.7(5) ?
    C7 N1 C4 . . 115.4(4) ?
    C7 N2 C6 . . 115.7(4) ?
    C3 C1 H1B . . 109.5 ?
    C3 C1 H1C . . 109.5 ?
    H1B C1 H1C . . 109.5 ?
    C3 C1 H1D . . 109.5 ?
    H1B C1 H1D . . 109.5 ?
    H1C C1 H1D . . 109.5 ?
    C3 C2 H2B . . 109.5 ?
    C3 C2 H2C . . 109.5 ?
    H2B C2 H2C . . 109.5 ?
    C3 C2 H2D . . 109.5 ?
    H2B C2 H2D . . 109.5 ?
    H2C C2 H2D . . 109.5 ?
    C4 C3 C2 . . 112.8(5) ?
    C4 C3 C1 . . 108.4(5) ?
    C2 C3 C1 . . 111.8(5) ?
    C4 C3 H3B . . 107.9 ?
    C2 C3 H3B . . 107.9 ?
    C1 C3 H3B . . 107.9 ?
    N1 C4 C5 . . 119.4(4) ?
    N1 C4 C3 . . 115.8(4) ?
    C5 C4 C3 . . 124.8(5) ?
    C6 C5 C4 . . 118.9(5) ?
    C6 C5 C9 . . 119.9(4) ?
    C4 C5 C9 . . 121.1(5) ?
    N2 C6 C5 . . 120.4(4) ?
    N2 C6 C11 . . 115.4(4) ?
    C5 C6 C11 . . 124.2(5) ?
    N2 C7 N1 . . 129.8(5) ?
    N2 C7 S1 . . 117.0(4) ?
    N1 C7 S1 . . 113.2(4) ?
    O1 C8 H8A . . 109.5 ?
    O1 C8 H8B . . 109.5 ?
    H8A C8 H8B . . 109.5 ?
    O1 C8 H8C . . 109.5 ?
    H8A C8 H8C . . 109.5 ?
    H8B C8 H8C . . 109.5 ?
    O2 C9 O1 . . 125.6(6) ?
    O2 C9 C5 . . 122.7(5) ?
    O1 C9 C5 . . 111.6(5) ?
    S1 C10 H10A . . 109.5 ?
    S1 C10 H10B . . 109.5 ?
    H10A C10 H10B . . 109.5 ?
    S1 C10 H10C . . 109.5 ?
    H10A C10 H10C . . 109.5 ?
    H10B C10 H10C . . 109.5 ?
    C16 C11 C12 . . 118.9(5) ?
    C16 C11 C6 . . 119.8(5) ?
    C12 C11 C6 . . 120.9(5) ?
    C13 C12 C11 . . 120.7(5) ?
    C13 C12 H12A . . 119.6 ?
    C11 C12 H12A . . 119.6 ?
    C14 C13 C12 . . 118.2(5) ?
    C14 C13 H13A . . 120.9 ?
    C12 C13 H13A . . 120.9 ?
    C13 C14 C15 . . 123.9(5) ?
    C13 C14 F1 . . 117.6(6) ?
    C15 C14 F1 . . 118.5(6) ?
    C14 C15 C16 . . 117.5(5) ?
    C14 C15 H15A . . 121.3 ?
    C16 C15 H15A . . 121.3 ?
    C15 C16 C11 . . 120.7(5) ?
    C15 C16 H16A . . 119.7 ?
    C11 C16 H16A . . 119.7 ?
    O7 S2 O8 . . 118.2(3) ?
    O7 S2 C23 . . 107.3(2) ?
    O7 S2 C26 . . 108.5(3) ?
    O8 S2 C23 . . 108.1(2) ?
    O8 S2 C26 . . 109.1(3) ?
    C26 S2 C23 . . 104.7(3) ?
    C25 O6 C24 . . 114.9(5) ?
    C23 N3 C20 . . 114.2(4) ?
    C23 N4 C22 . . 115.3(4) ?
    C19 C17 H17A . . 109.5 ?
    C19 C17 H17B . . 109.5 ?
    H17A C17 H17B . . 109.5 ?
    C19 C17 H17C . . 109.5 ?
    H17A C17 H17C . . 109.5 ?
    H17B C17 H17C . . 109.5 ?
    C19 C18 H18A . . 109.5 ?
    C19 C18 H18B . . 109.5 ?
    H18A C18 H18B . . 109.5 ?
    C19 C18 H18C . . 109.5 ?
    H18A C18 H18C . . 109.5 ?
    H18B C18 H18C . . 109.5 ?
    C17 C19 C20 . . 110.0(5) ?
    C17 C19 C18 . . 110.6(5) ?
    C20 C19 C18 . . 110.3(5) ?
    C17 C19 H19A . . 108.6 ?
    C20 C19 H19A . . 108.6 ?
    C18 C19 H19A . . 108.6 ?
    N3 C20 C21 . . 121.0(4) ?
    N3 C20 C19 . . 115.7(4) ?
    C21 C20 C19 . . 123.3(4) ?
    C22 C21 C20 . . 118.4(4) ?
    C22 C21 C25 . . 122.9(5) ?
    C20 C21 C25 . . 118.3(4) ?
    N4 C22 C21 . . 120.5(5) ?
    N4 C22 C27 . . 113.9(4) ?
    C21 C22 C27 . . 125.6(4) ?
    N4 C23 N3 . . 130.6(4) ?
    N4 C23 S2 . . 112.3(4) ?
    N3 C23 S2 . . 117.1(4) ?
    O6 C24 H24A . . 109.5 ?
    O6 C24 H24B . . 109.5 ?
    H24A C24 H24B . . 109.5 ?
    O6 C24 H24C . . 109.5 ?
    H24A C24 H24C . . 109.5 ?
    H24B C24 H24C . . 109.5 ?
    O5 C25 O6 . . 125.7(5) ?
    O5 C25 C21 . . 124.0(5) ?
    O6 C25 C21 . . 110.4(5) ?
    S2 C26 H26A . . 109.5 ?
    S2 C26 H26B . . 109.5 ?
    H26A C26 H26B . . 109.5 ?
    S2 C26 H26C . . 109.5 ?
    H26A C26 H26C . . 109.5 ?
    H26B C26 H26C . . 109.5 ?
    C28 C27 C32 . . 118.8(5) ?
    C28 C27 C22 . . 123.0(5) ?
    C32 C27 C22 . . 118.1(4) ?
    C29 C28 C27 . . 120.2(5) ?
    C29 C28 H28A . . 119.9 ?
    C27 C28 H28A . . 119.9 ?
    C30 C29 C28 . . 119.3(5) ?
    C30 C29 H29A . . 120.3 ?
    C28 C29 H29A . . 120.3 ?
    F2 C30 C29 . . 119.1(5) ?
    F2 C30 C31 . . 118.1(5) ?
    C29 C30 C31 . . 122.8(5) ?
    C30 C31 C32 . . 117.3(6) ?
    C30 C31 H31A . . 121.3 ?
    C32 C31 H31A . . 121.3 ?
    C31 C32 C27 . . 121.5(5) ?
    C31 C32 H32A . . 119.3 ?
    C27 C32 H32A . . 119.3 ?
    O11 S3 C37 . . 108.1(2) ?
    O11 S3 C42 . . 109.6(2) ?
    O12 S3 O11 . . 118.5(2) ?
    O12 S3 C37 . . 105.83(19) ?
    O12 S3 C42 . . 109.3(2) ?
    C42 S3 C37 . . 104.6(2) ?
    C41 O10 C40 . . 115.5(4) ?
    C37 N5 C38 . . 115.6(4) ?
    C37 N6 C36 . . 117.4(4) ?
    C35 C33 H33A . . 109.5 ?
    C35 C33 H33B . . 109.5 ?
    H33A C33 H33B . . 109.5 ?
    C35 C33 H33C . . 109.5 ?
    H33A C33 H33C . . 109.5 ?
    H33B C33 H33C . . 109.5 ?
    C35 C34 H34A . . 109.5 ?
    C35 C34 H34B . . 109.5 ?
    H34A C34 H34B . . 109.5 ?
    C35 C34 H34C . . 109.5 ?
    H34A C34 H34C . . 109.5 ?
    H34B C34 H34C . . 109.5 ?
    C36 C35 C33 . . 112.3(4) ?
    C36 C35 C34 . . 111.4(4) ?
    C33 C35 C34 . . 110.6(4) ?
    C36 C35 H35A . . 107.4 ?
    C33 C35 H35A . . 107.4 ?
    C34 C35 H35A . . 107.4 ?
    N6 C36 C39 . . 118.0(4) ?
    N6 C36 C35 . . 115.9(4) ?
    C39 C36 C35 . . 126.1(4) ?
    N5 C37 N6 . . 128.6(4) ?
    N5 C37 S3 . . 115.7(3) ?
    N6 C37 S3 . . 115.5(3) ?
    N5 C38 C39 . . 120.5(4) ?
    N5 C38 C43 . . 113.5(4) ?
    C39 C38 C43 . . 126.0(4) ?
    C38 C39 C36 . . 119.7(4) ?
    C38 C39 C41 . . 121.8(4) ?
    C36 C39 C41 . . 118.4(4) ?
    O10 C40 H40A . . 109.5 ?
    O10 C40 H40B . . 109.5 ?
    H40A C40 H40B . . 109.5 ?
    O10 C40 H40C . . 109.5 ?
    H40A C40 H40C . . 109.5 ?
    H40B C40 H40C . . 109.5 ?
    O9 C41 O10 . . 122.9(4) ?
    O9 C41 C39 . . 126.2(4) ?
    O10 C41 C39 . . 110.8(4) ?
    S3 C42 H42A . . 109.5 ?
    S3 C42 H42B . . 109.5 ?
    H42A C42 H42B . . 109.5 ?
    S3 C42 H42C . . 109.5 ?
    H42A C42 H42C . . 109.5 ?
    H42B C42 H42C . . 109.5 ?
    C44 C43 C48 . . 119.4(4) ?
    C44 C43 C38 . . 119.3(4) ?
    C48 C43 C38 . . 121.3(4) ?
    C45 C44 C43 . . 120.9(5) ?
    C45 C44 H44A . . 119.6 ?
    C43 C44 H44A . . 119.6 ?
    C46 C45 C44 . . 118.4(5) ?
    C46 C45 H45A . . 120.8 ?
    C44 C45 H45A . . 120.8 ?
    C47 C46 C45 . . 123.1(5) ?
    C47 C46 F3 . . 118.6(5) ?
    C45 C46 F3 . . 118.4(5) ?
    C46 C47 C48 . . 118.8(5) ?
    C46 C47 H47A . . 120.6 ?
    C48 C47 H47A . . 120.6 ?
    C47 C48 C43 . . 119.5(5) ?
    C47 C48 H48A . . 120.2 ?
    C43 C48 H48A . . 120.2 ?
loop_
    _geom_torsion_atom_site_label_1
    _geom_torsion_atom_site_label_2
    _geom_torsion_atom_site_label_3
    _geom_torsion_atom_site_label_4
    _geom_torsion_site_symmetry_1
    _geom_torsion_site_symmetry_2
    _geom_torsion_site_symmetry_3
    _geom_torsion_site_symmetry_4
    _geom_torsion
    _geom_torsion_publ_flag
    O3 S1 C7 N1 . . . . 71.3(4) ?
    O3 S1 C7 N2 . . . . -107.9(4) ?
    O4 S1 C7 N1 . . . . -58.1(5) ?
    O4 S1 C7 N2 . . . . 122.7(4) ?
    C10 S1 C7 N1 . . . . -174.3(4) ?
    C10 S1 C7 N2 . . . . 6.5(5) ?
    C8 O1 C9 O2 . . . . -2.9(8) ?
    C8 O1 C9 C5 . . . . -178.3(5) ?
    C7 N1 C4 C5 . . . . -2.5(7) ?
    C7 N1 C4 C3 . . . . 178.7(5) ?
    C4 N1 C7 N2 . . . . -1.2(8) ?
    C4 N1 C7 S1 . . . . 179.7(3) ?
    C7 N2 C6 C5 . . . . 4.4(7) ?
    C7 N2 C6 C11 . . . . -174.7(4) ?
    C6 N2 C7 N1 . . . . 0.3(8) ?
    C6 N2 C7 S1 . . . . 179.3(4) ?
    C2 C3 C4 N1 . . . . 42.9(7) ?
    C1 C3 C4 N1 . . . . -81.4(6) ?
    C2 C3 C4 C5 . . . . -135.9(6) ?
    C1 C3 C4 C5 . . . . 99.8(6) ?
    N1 C4 C5 C6 . . . . 6.8(7) ?
    C3 C4 C5 C6 . . . . -174.4(5) ?
    N1 C4 C5 C9 . . . . -171.1(5) ?
    C3 C4 C5 C9 . . . . 7.7(8) ?
    C4 C5 C6 N2 . . . . -7.9(7) ?
    C9 C5 C6 N2 . . . . 170.0(5) ?
    C4 C5 C6 C11 . . . . 171.1(5) ?
    C9 C5 C6 C11 . . . . -11.0(8) ?
    C6 C5 C9 O2 . . . . -58.8(7) ?
    C4 C5 C9 O2 . . . . 119.1(6) ?
    C6 C5 C9 O1 . . . . 116.8(5) ?
    C4 C5 C9 O1 . . . . -65.3(6) ?
    N2 C6 C11 C16 . . . . -38.1(7) ?
    C5 C6 C11 C16 . . . . 142.9(5) ?
    N2 C6 C11 C12 . . . . 135.4(5) ?
    C5 C6 C11 C12 . . . . -43.6(7) ?
    C16 C11 C12 C13 . . . . -1.3(8) ?
    C6 C11 C12 C13 . . . . -174.9(5) ?
    C11 C12 C13 C14 . . . . 1.3(8) ?
    C12 C13 C14 C15 . . . . -2.0(9) ?
    C12 C13 C14 F1 . . . . 177.6(5) ?
    C13 C14 C15 C16 . . . . 2.7(10) ?
    F1 C14 C15 C16 . . . . -176.9(5) ?
    C14 C15 C16 C11 . . . . -2.6(9) ?
    C12 C11 C16 C15 . . . . 2.0(8) ?
    C6 C11 C16 C15 . . . . 175.6(5) ?
    O7 S2 C23 N3 . . . . 123.8(4) ?
    O7 S2 C23 N4 . . . . -56.0(5) ?
    O8 S2 C23 N3 . . . . -107.6(4) ?
    O8 S2 C23 N4 . . . . 72.5(4) ?
    C26 S2 C23 N3 . . . . 8.6(5) ?
    C26 S2 C23 N4 . . . . -171.3(4) ?
    C24 O6 C25 O5 . . . . 0.4(8) ?
    C24 O6 C25 C21 . . . . -179.7(4) ?
    C23 N3 C20 C19 . . . . 178.9(4) ?
    C23 N3 C20 C21 . . . . 0.9(7) ?
    C20 N3 C23 S2 . . . . -179.1(4) ?
    C20 N3 C23 N4 . . . . 0.7(8) ?
    C23 N4 C22 C21 . . . . -1.1(7) ?
    C23 N4 C22 C27 . . . . 179.1(4) ?
    C22 N4 C23 S2 . . . . 179.2(3) ?
    C22 N4 C23 N3 . . . . -0.7(8) ?
    C17 C19 C20 N3 . . . . 59.9(6) ?
    C18 C19 C20 N3 . . . . -62.3(6) ?
    C17 C19 C20 C21 . . . . -122.1(5) ?
    C18 C19 C20 C21 . . . . 115.6(6) ?
    N3 C20 C21 C22 . . . . -2.5(7) ?
    C19 C20 C21 C22 . . . . 179.7(5) ?
    N3 C20 C21 C25 . . . . 170.7(5) ?
    C19 C20 C21 C25 . . . . -7.2(7) ?
    C20 C21 C22 N4 . . . . 2.5(7) ?
    C25 C21 C22 N4 . . . . -170.3(5) ?
    C20 C21 C22 C27 . . . . -177.7(5) ?
    C25 C21 C22 C27 . . . . 9.5(8) ?
    C22 C21 C25 O5 . . . . 72.0(7) ?
    C20 C21 C25 O5 . . . . -100.8(7) ?
    C22 C21 C25 O6 . . . . -107.9(5) ?
    C20 C21 C25 O6 . . . . 79.3(6) ?
    N4 C22 C27 C28 . . . . -152.0(5) ?
    C21 C22 C27 C28 . . . . 28.2(8) ?
    N4 C22 C27 C32 . . . . 24.6(7) ?
    C21 C22 C27 C32 . . . . -155.2(5) ?
    C32 C27 C28 C29 . . . . 0.1(8) ?
    C22 C27 C28 C29 . . . . 176.7(5) ?
    C27 C28 C29 C30 . . . . -2.2(9) ?
    C28 C29 C30 F2 . . . . -177.7(5) ?
    C28 C29 C30 C31 . . . . 3.7(10) ?
    F2 C30 C31 C32 . . . . 178.4(5) ?
    C29 C30 C31 C32 . . . . -3.0(10) ?
    C30 C31 C32 C27 . . . . 0.8(10) ?
    C28 C27 C32 C31 . . . . 0.5(9) ?
    C22 C27 C32 C31 . . . . -176.2(5) ?
    O11 S3 C37 N5 . . . . 36.4(4) ?
    O11 S3 C37 N6 . . . . -147.9(3) ?
    O12 S3 C37 N5 . . . . -91.5(4) ?
    O12 S3 C37 N6 . . . . 84.2(4) ?
    C42 S3 C37 N5 . . . . 153.1(3) ?
    C42 S3 C37 N6 . . . . -31.2(4) ?
    C40 O10 C41 O9 . . . . 3.8(7) ?
    C40 O10 C41 C39 . . . . -177.0(4) ?
    C38 N5 C37 S3 . . . . 174.5(3) ?
    C38 N5 C37 N6 . . . . -0.5(7) ?
    C37 N5 C38 C39 . . . . -2.3(6) ?
    C37 N5 C38 C43 . . . . 176.5(4) ?
    C37 N6 C36 C39 . . . . -0.9(6) ?
    C37 N6 C36 C35 . . . . -179.9(4) ?
    C36 N6 C37 S3 . . . . -172.9(3) ?
    C36 N6 C37 N5 . . . . 2.1(7) ?
    C33 C35 C36 N6 . . . . -31.2(6) ?
    C34 C35 C36 N6 . . . . 93.5(5) ?
    C33 C35 C36 C39 . . . . 150.0(5) ?
    C34 C35 C36 C39 . . . . -85.4(6) ?
    N6 C36 C39 C38 . . . . -1.6(6) ?
    C35 C36 C39 C38 . . . . 177.2(4) ?
    N6 C36 C39 C41 . . . . 174.6(4) ?
    C35 C36 C39 C41 . . . . -6.6(6) ?
    N5 C38 C39 C36 . . . . 3.3(6) ?
    C43 C38 C39 C36 . . . . -175.4(4) ?
    N5 C38 C39 C41 . . . . -172.8(4) ?
    C43 C38 C39 C41 . . . . 8.5(7) ?
    C38 C39 C41 O9 . . . . -128.5(5) ?
    C36 C39 C41 O9 . . . . 55.4(6) ?
    C38 C39 C41 O10 . . . . 52.3(5) ?
    C36 C39 C41 O10 . . . . -123.8(4) ?
    N5 C38 C43 C44 . . . . 35.1(6) ?
    C39 C38 C43 C44 . . . . -146.2(5) ?
    N5 C38 C43 C48 . . . . -141.8(4) ?
    C39 C38 C43 C48 . . . . 37.0(7) ?
    C48 C43 C44 C45 . . . . -0.7(8) ?
    C38 C43 C44 C45 . . . . -177.6(5) ?
    C44 C43 C48 C47 . . . . 0.9(7) ?
    C38 C43 C48 C47 . . . . 177.8(4) ?
    C43 C44 C45 C46 . . . . 0.1(9) ?
    C44 C45 C46 C47 . . . . 0.4(10) ?
    C44 C45 C46 F3 . . . . -179.3(5) ?
    C45 C46 C47 C48 . . . . -0.1(9) ?
    F3 C46 C47 C48 . . . . 179.6(5) ?
    C46 C47 C48 C43 . . . . -0.5(8) ?
loop_
    _geom_hbond_atom_site_label_D
    _geom_hbond_atom_site_label_H
    _geom_hbond_atom_site_label_A
    _geom_hbond_site_symmetry_A
    _geom_hbond_distance_DH
    _geom_hbond_distance_HA
    _geom_hbond_distance_DA
    _geom_hbond_angle_DHA
    _geom_hbond_publ_flag
    C3 H3B O1 . 0.98 2.54 3.089(7) 115.00 yes
    C17 H17C F1 . 0.96 2.51 3.191(8) 128.00 yes
    C19 H19A O6 . 0.98 2.55 3.224(7) 126.00 yes
    C28 H28A O6 . 0.93 2.56 3.378(6) 147.00 yes
    C8 H8B O3 4_565 0.96 2.48 3.373(6) 155.00 yes
    C35 H35A O12 3_675 0.98 2.57 3.484(6) 154.00 yes
    C42 H42A O9 4_576 0.96 2.43 3.229(6) 141.00 yes
    C48 H48A O12 4_575 0.93 2.42 3.224(6) 146.00 yes
