# Supplementary material for: Methyl 4-(4-fluoro­phen­yl)-6-isopropyl-2-(methylsulfonyl)pyrimidine-5-carbox­ylate
Source: Acta Crystallogr Sect E Struct Rep Online. 2008 May 21;64(Pt 6):o1127. doi: 10.1107/S1600536808013536 (PMC2961453; doi:10.1107/S1600536808013536)
Supplement: Supplementary file 2 [file e-64-o1127-Isup2.hkl]

# 
# h,k,l, Fc-squared, Fo-squared, sigma(Fo-squared) and status flag 
# 
data_I
_shelx_title ' H in P2(1)/c' 
_shelx_refln_list_code          4 
_shelx_F_calc_maximum      324.00 
_exptl_crystal_F_000      2208.00 
_reflns_d_resolution_high  0.8102 
 
loop_ 
 _symmetry_equiv_pos_as_xyz 
 'x, y, z' 
 '-x, y+1/2, -z+1/2' 
 '-x, -y, -z' 
 'x, -y-1/2, z-1/2' 
 
_cell_length_a    28.8750 
_cell_length_b     9.8870 
_cell_length_c    18.4000 
_cell_angle_alpha  90.000 
_cell_angle_beta   98.090 
_cell_angle_gamma  90.000 
 
_shelx_F_squared_multiplier     1.000 
 
loop_ 
 _refln_index_h 
 _refln_index_k 
 _refln_index_l 
 _refln_F_squared_calc 
 _refln_F_squared_meas 
 _refln_F_squared_sigma 
 _refln_observed_status 
   2   0   0     2256.79     3949.66   3949.66 o 
   3   0   0    82873.73    70976.95   1573.46 o 
   4   0   0     7448.02     4498.70   4498.70 o 
   5   0   0    89718.45    75334.31   2784.41 o 
   6   0   0    22685.48    23492.90    277.16 o 
   7   0   0    10026.96     9060.03    414.69 o 
   8   0   0     1965.74     1232.30   1232.30 o 
   9   0   0    20633.83    19623.32    183.60 o 
  10   0   0     3800.58     4017.30    146.70 o 
  11   0   0      266.59      123.23    123.23 o 
  12   0   0       26.78     1030.99   1030.99 o 
  13   0   0    13165.00    15490.79    183.97 o 
  14   0   0    15038.14    17244.37    361.43 o 
  15   0   0       15.13     1404.02   1404.02 o 
  16   0   0      656.67      401.39    401.39 o 
  17   0   0     7104.29     8344.10    179.65 o 
  18   0   0     4425.68     3781.57    239.92 o 
  19   0   0     3104.73     3435.84    292.40 o 
  20   0   0      211.59      128.20    128.20 o 
  21   0   0      701.03      677.98    102.21 o 
  22   0   0      141.16      172.20    172.20 o 
  23   0   0     2250.12     2165.23    118.19 o 
  24   0   0       42.79      267.71    267.71 o 
  25   0   0     1479.32     1706.64    117.73 o 
  26   0   0       81.60      286.81    286.81 o 
  27   0   0      846.19      884.56    123.90 o 
  28   0   0      193.94      113.05    113.05 o 
  29   0   0      365.03      301.65     90.90 o 
  30   0   0      266.52      116.59    116.59 o 
  31   0   0      277.72      332.13     69.52 o 
  32   0   0       54.96       66.98     66.98 o 
  33   0   0       41.70       17.13    131.38 o 
  34   0   0       11.19        8.61     65.36 o 
   1   1   0     1385.22     1672.10     88.44 o 
   2   1   0    19581.64    22790.18    753.66 o 
   3   1   0     2823.85     2886.72     94.13 o 
   4   1   0      407.61      417.79     23.16 o 
   5   1   0    17107.73    18040.61    124.93 o 
   6   1   0     2723.72     3121.15     58.04 o 
   7   1   0      758.93      982.63    180.48 o 
   8   1   0     5767.71     4854.04    635.17 o 
   9   1   0      622.49     2262.97   7346.97 o 
  10   1   0     9746.53     9218.61    439.34 o 
  11   1   0    10893.33    11141.93   2665.54 o 
  12   1   0     2278.75     3101.63     84.05 o 
  13   1   0       93.14     2938.04   3151.33 o 
  14   1   0     2271.91     2222.49     80.00 o 
  15   1   0       62.62     1868.03   1868.03 o 
  16   1   0     1107.80      950.18    404.32 o 
  17   1   0      963.03      515.42   1180.17 o 
  18   1   0     1360.39     1099.56    387.99 o 
  19   1   0       32.50      563.10    563.10 o 
  20   1   0      123.12       96.41     72.35 o 
  21   1   0       22.88       86.54    128.05 o 
  22   1   0       33.79      119.47    119.47 o 
  23   1   0      164.44      270.55    270.55 o 
  24   1   0     1722.83     1640.74    152.29 o 
  25   1   0      967.91      758.43    758.43 o 
  26   1   0      898.34      280.79    280.79 o 
  27   1   0     1414.82     1266.21    142.56 o 
  28   1   0      610.73      314.88    384.64 o 
  29   1   0       29.52      107.22    107.22 o 
  30   1   0       10.89       82.63     82.63 o 
  31   1   0      463.75      310.37    225.56 o 
  32   1   0      215.69       70.75     70.75 o 
  33   1   0       47.17        2.61     51.16 o 
  34   1   0        8.17       48.95     48.95 o 
   0   2   0       36.98       77.07     22.12 o 
   1   2   0      380.70      403.12     35.57 o 
   2   2   0    31548.40    33002.68   1581.64 o 
   3   2   0    29172.49    31259.06    798.87 o 
   4   2   0        3.57       31.02     33.69 o 
   5   2   0    12613.17    13206.25    554.67 o 
   6   2   0     5017.52     4983.60     79.09 o 
   7   2   0    15327.03    16379.90    195.35 o 
   8   2   0      546.05      577.77     36.51 o 
   9   2   0     1761.90     2329.85    128.32 o 
  10   2   0     6309.04     6293.19    109.75 o 
  11   2   0       19.39      337.74    714.57 o 
  12   2   0      197.44      215.52     37.11 o 
  13   2   0      106.96      332.95    949.28 o 
  14   2   0     1001.06     1096.17     67.73 o 
  15   2   0        8.38      811.64   1064.63 o 
  16   2   0      358.68      216.00    102.35 o 
  17   2   0      690.48      513.65    272.54 o 
  18   2   0       40.38      859.01    859.01 o 
  19   2   0      899.89      625.93   1193.67 o 
  20   2   0     2455.51     2001.39    183.15 o 
  21   2   0      200.91     1328.84   1333.16 o 
  22   2   0      349.47     1166.72   1166.72 o 
  23   2   0     2184.50      984.35    570.73 o 
  24   2   0     1378.32      219.49   1072.77 o 
  25   2   0      279.88      358.10    775.22 o 
  26   2   0       15.52      155.62    228.58 o 
  27   2   0        1.35       69.34     69.34 o 
  28   2   0       91.25       28.74     70.27 o 
  29   2   0      148.04       77.50     77.50 o 
  30   2   0      209.87       44.24    195.12 o 
  31   2   0       87.15       33.52     73.97 o 
  32   2   0       11.10       65.94     65.94 o 
  33   2   0      122.58      115.83     78.57 o 
  34   2   0        0.72       52.84     52.84 o 
   1   3   0     8802.88     8919.85    163.81 o 
   2   3   0      757.37      618.21     74.88 o 
   3   3   0    76044.04    78190.04   1928.64 o 
   4   3   0     2365.07     2634.98     61.77 o 
   5   3   0       16.76       46.88     33.88 o 
   6   3   0     5964.64     6376.22    101.49 o 
   7   3   0     1015.33     1033.59     44.91 o 
   8   3   0     2777.10     2891.35     71.39 o 
   9   3   0      350.99      394.54     86.08 o 
  10   3   0     2393.88     2825.71     82.72 o 
  11   3   0    21235.22    22512.48    213.96 o 
  12   3   0      690.38      391.07    159.63 o 
  13   3   0     1132.04     1017.60    136.90 o 
  14   3   0       23.61      139.16    164.06 o 
  15   3   0      547.21      110.26    610.61 o 
  16   3   0     1695.51     1484.61     84.17 o 
  17   3   0      243.02      298.49    516.83 o 
  18   3   0      327.89      172.94     48.89 o 
  19   3   0       23.91       95.10     95.10 o 
  20   3   0        0.49      648.94    650.56 o 
  21   3   0     1027.78     1076.45     81.78 o 
  22   3   0        1.91      287.16    287.16 o 
  23   3   0      170.31        5.73     83.82 o 
  24   3   0      193.77      847.74    847.74 o 
  25   3   0     1816.84     1653.21    107.51 o 
  26   3   0       29.32      602.20    602.20 o 
  27   3   0      315.47      230.44     96.58 o 
  28   3   0        7.18       98.91    109.16 o 
  29   3   0       68.43       84.20     50.13 o 
  30   3   0       25.29       77.43    117.20 o 
  31   3   0      187.12       57.14     76.13 o 
  32   3   0      195.94      161.93     62.81 o 
  33   3   0       33.92       53.07     53.07 o 
  34   3   0       92.03        3.67     55.10 o 
   0   4   0      210.44      248.93     38.05 o 
   1   4   0    13703.76    14154.91    544.77 o 
   2   4   0      896.88      883.68     41.89 o 
   3   4   0     1791.03     1792.34     69.57 o 
   4   4   0     1562.89     1361.19     52.24 o 
   5   4   0     4197.39     4372.35    114.63 o 
   6   4   0       76.87       95.24     26.90 o 
   7   4   0       13.22        9.70     22.30 o 
   8   4   0      210.13      233.75     31.90 o 
   9   4   0      444.56      554.44     42.62 o 
  10   4   0     1523.35     1637.76     66.86 o 
  11   4   0     1511.00     1415.48    139.36 o 
  12   4   0      152.96      115.42     37.93 o 
  13   4   0      145.94      114.98     56.38 o 
  14   4   0      192.15       75.20    204.78 o 
  15   4   0     2484.34     2334.58    101.94 o 
  16   4   0     1823.48     1310.16    402.25 o 
  17   4   0     1735.81     1795.21    280.34 o 
  18   4   0      119.34      163.48    464.02 o 
  19   4   0     1094.30     1103.58    393.46 o 
  20   4   0     1070.69      966.63    245.76 o 
  21   4   0      396.19      177.51    332.38 o 
  22   4   0      245.42      261.04    103.43 o 
  23   4   0       29.55      138.55    138.55 o 
  24   4   0      418.61      265.86    132.33 o 
  25   4   0      252.89      668.30    668.30 o 
  26   4   0     1241.19     1267.48    245.74 o 
  27   4   0      107.60      191.71    384.51 o 
  28   4   0       44.80       56.95     56.95 o 
  29   4   0        0.71      214.61    263.11 o 
  30   4   0      431.93      290.54     99.76 o 
  31   4   0      184.74       73.71    152.63 o 
  32   4   0        0.30       49.30     49.30 o 
  33   4   0        1.91       51.28     74.03 o 
   1   5   0      199.46      270.64     37.95 o 
   2   5   0      746.60      822.25     94.61 o 
   3   5   0     4804.73     4508.61    151.70 o 
   4   5   0     1157.14     1335.53     54.82 o 
   5   5   0     1350.95     1168.40     53.50 o 
   6   5   0        7.65       25.70     42.23 o 
   7   5   0      165.99      165.06     27.81 o 
   8   5   0       49.28      111.69     36.80 o 
   9   5   0      682.02      672.53     49.25 o 
  10   5   0     3501.58     3251.60    208.67 o 
  11   5   0      194.74      149.94     37.58 o 
  12   5   0      211.29      191.57     37.99 o 
  13   5   0       17.97       31.19     28.38 o 
  14   5   0       40.29       52.46     30.70 o 
  15   5   0      257.78      443.62    145.44 o 
  16   5   0     2081.31     1983.61     87.51 o 
  17   5   0        4.36       40.73     40.73 o 
  18   5   0       12.53      172.85    229.68 o 
  19   5   0      795.68      670.26     70.52 o 
  20   5   0      285.38      140.57    122.72 o 
  21   5   0      587.38      198.93    400.64 o 
  22   5   0     1152.40      836.35    182.47 o 
  23   5   0      223.54      214.92     74.93 o 
  24   5   0        1.41       52.85     52.85 o 
  25   5   0      132.86       40.12     50.88 o 
  26   5   0        5.65       89.97     89.97 o 
  27   5   0      172.75      193.35     56.61 o 
  28   5   0        0.34       54.65     54.65 o 
  29   5   0       17.15      168.67    311.21 o 
  30   5   0      577.42      332.93    245.11 o 
  31   5   0        1.37       62.95    183.66 o 
  32   5   0        7.67        5.24     63.41 o 
   0   6   0      116.49       96.01     37.90 o 
   1   6   0      548.77      359.39    108.18 o 
   2   6   0      599.42      684.04     57.82 o 
   3   6   0      469.64      442.98     73.59 o 
   4   6   0      271.64      191.69     34.71 o 
   5   6   0      220.17      244.63     36.53 o 
   6   6   0      160.73      206.91     37.93 o 
   7   6   0      116.01      103.20     37.02 o 
   8   6   0     2113.76     2025.36     78.68 o 
   9   6   0      324.41      251.12     42.65 o 
  10   6   0      269.66      217.45     61.76 o 
  11   6   0       11.42        9.46     46.41 o 
  12   6   0      111.92       84.27     38.13 o 
  13   6   0      329.43      458.42     59.83 o 
  14   6   0      165.13      238.74     77.11 o 
  15   6   0       16.85       79.51     56.53 o 
  16   6   0      224.22      234.13     39.43 o 
  17   6   0       31.67       41.44     80.04 o 
  18   6   0      820.18     1006.30     74.31 o 
  19   6   0      504.73      403.60    153.31 o 
  20   6   0       12.76       15.32     40.35 o 
  21   6   0       44.99       75.88     75.88 o 
  22   6   0      795.63      717.43    158.05 o 
  23   6   0      138.27      236.48     55.92 o 
  24   6   0      124.48      128.55    123.92 o 
  25   6   0       26.12       30.66     62.49 o 
  26   6   0       90.97      144.91    197.45 o 
  27   6   0        7.35       71.35    122.35 o 
  28   6   0      532.29      622.95     72.62 o 
  29   6   0      115.13       61.38     61.38 o 
  30   6   0       18.80        2.17     50.59 o 
   1   7   0      547.18      492.96     51.30 o 
   2   7   0     1140.69     1155.96     67.46 o 
   3   7   0       43.59       81.20     50.50 o 
   4   7   0      543.07      371.15     72.38 o 
   5   7   0     2172.00     2095.65    216.75 o 
   6   7   0       47.47       40.38     30.91 o 
   7   7   0       54.92      102.17     34.72 o 
   8   7   0        4.89       14.14     29.88 o 
   9   7   0      788.04      844.71     60.85 o 
  10   7   0       70.65       78.58     47.14 o 
  11   7   0      309.82      334.03     44.66 o 
  12   7   0        2.06       20.30     34.95 o 
  13   7   0      863.19      952.67     67.20 o 
  14   7   0      210.23      168.17     59.58 o 
  15   7   0       11.64       14.74     61.08 o 
  16   7   0      465.15      490.93     87.34 o 
  17   7   0      607.28      741.14     79.72 o 
  18   7   0        3.51       14.82     43.34 o 
  19   7   0       12.43       27.43    118.47 o 
  20   7   0      760.89      960.32     76.14 o 
  21   7   0       16.59       59.92     59.92 o 
  22   7   0      468.24      717.31     74.82 o 
  23   7   0      113.96      133.46     97.56 o 
  24   7   0        0.23       48.64     48.64 o 
  25   7   0      126.52      105.62     55.72 o 
  26   7   0       26.83       36.80     52.98 o 
  27   7   0      135.06      146.37     67.65 o 
  28   7   0      134.31      110.00     59.64 o 
   0   8   0     2136.18     1977.19    119.74 o 
   1   8   0      949.26      749.52    324.56 o 
   2   8   0      229.41      126.11     88.56 o 
   3   8   0      455.64      330.12    279.21 o 
   4   8   0      354.87      222.08    196.85 o 
   5   8   0       40.99        5.76     36.35 o 
   6   8   0       37.03        9.26     38.92 o 
   7   8   0      728.06      436.61    345.60 o 
   8   8   0       45.77       32.57     46.62 o 
   9   8   0       53.91       98.60     47.49 o 
  10   8   0     1084.24      892.76    672.25 o 
  11   8   0      262.72       98.08    171.41 o 
  12   8   0        0.13       65.78     38.50 o 
  13   8   0        2.96       22.72    111.48 o 
  14   8   0        2.25       31.95     77.25 o 
  15   8   0      260.23      203.82     99.40 o 
  16   8   0        9.73       11.92     38.71 o 
  17   8   0        5.24       16.62     39.34 o 
  18   8   0       10.50       37.58     40.48 o 
  19   8   0       33.26       25.89     67.79 o 
  20   8   0      188.26       60.15    126.27 o 
  21   8   0       42.33       45.00     46.47 o 
  22   8   0      260.10      132.23    164.88 o 
  23   8   0       10.92       22.75     47.58 o 
  24   8   0       88.95       92.30     42.77 o 
  25   8   0        4.25       14.38     51.87 o 
  26   8   0        7.74       80.44     37.01 o 
   1   9   0      303.57      254.59     55.10 o 
   2   9   0        0.65        7.25     36.97 o 
   3   9   0      315.14      234.34     84.58 o 
   4   9   0        4.51       46.32     40.45 o 
   5   9   0        2.40       33.89     40.08 o 
   6   9   0        0.59       13.20     38.70 o 
   7   9   0        9.55       27.64     34.38 o 
   8   9   0        2.32       22.78     57.99 o 
   9   9   0       18.21       66.19     65.59 o 
  10   9   0        0.23        7.01     96.74 o 
  11   9   0        6.05       82.36     71.25 o 
  12   9   0      254.59      222.05     55.44 o 
  13   9   0      427.27      341.71     62.18 o 
  14   9   0        9.02       63.59    115.57 o 
  15   9   0      791.86      893.05     76.05 o 
  16   9   0       83.05      194.55     63.20 o 
  17   9   0      158.03      186.67     68.11 o 
  18   9   0      159.08      207.30     54.76 o 
  19   9   0       18.02        4.00     55.37 o 
  20   9   0       14.77        6.74     44.77 o 
  21   9   0        0.30       52.95     49.05 o 
  22   9   0        6.71       28.96     48.05 o 
  23   9   0       58.31       70.58    105.16 o 
   0  10   0      258.05      313.31     57.65 o 
   1  10   0       65.33       80.88     43.52 o 
   2  10   0      144.14      198.24     59.81 o 
   3  10   0      421.59      516.08     65.65 o 
   4  10   0       42.53       97.34     44.06 o 
   5  10   0      107.35      183.54     51.11 o 
   6  10   0       11.29       96.03     40.82 o 
   7  10   0       10.00       12.29     41.12 o 
   8  10   0      541.87      737.21    118.36 o 
   9  10   0      578.27      642.48     74.01 o 
  10  10   0       26.05       71.38     49.50 o 
  11  10   0      267.08      277.87    106.97 o 
  12  10   0      966.13     1049.87     83.11 o 
  13  10   0      446.63      611.92     69.80 o 
  14  10   0       94.45       67.24     51.69 o 
  15  10   0      145.55      169.99     55.00 o 
  16  10   0        3.91       40.61     71.17 o 
  17  10   0       32.12       37.96     51.81 o 
  18  10   0       25.53       35.34     41.22 o 
  19  10   0        6.58       25.21     43.65 o 
  20  10   0        0.07       88.02    126.86 o 
   1  11   0        6.56       34.20     60.46 o 
   2  11   0       15.07       80.49     36.03 o 
   3  11   0       58.57       68.69     47.75 o 
   4  11   0       66.32       38.31     47.48 o 
   5  11   0       22.84       32.99     51.56 o 
   6  11   0       50.55       37.84     46.85 o 
   7  11   0        0.81       25.97     43.35 o 
   8  11   0       27.99       35.87     60.65 o 
   9  11   0        4.20       92.24     92.24 o 
  10  11   0        4.06       36.43    104.64 o 
  11  11   0        0.72       51.27     48.62 o 
  12  11   0        0.00       51.18     51.18 o 
  13  11   0        0.00        3.68     88.14 o 
  14  11   0       24.31        8.36     48.78 o 
  15  11   0       56.42       14.43     53.20 o 
 -34   1   1        2.17      125.99     49.82 o 
 -33   1   1        1.91       65.20     57.63 o 
 -32   1   1        0.02       66.83     69.92 o 
 -31   1   1      123.60      339.66     64.63 o 
 -30   1   1       53.34       25.67     92.65 o 
 -29   1   1      182.18      188.53     77.57 o 
 -28   1   1      523.46      459.99    108.45 o 
 -27   1   1        0.85      104.73    104.73 o 
 -26   1   1      625.39      479.00    110.17 o 
 -25   1   1       94.00       32.18     98.00 o 
 -24   1   1      202.93      172.03     78.22 o 
 -23   1   1      194.52      105.46     81.16 o 
 -22   1   1       17.22       61.42     61.42 o 
 -21   1   1      143.90       13.67     73.66 o 
 -20   1   1     1722.99     1457.26    129.41 o 
 -19   1   1     1455.55     1459.53    118.61 o 
 -18   1   1     1249.32     1319.03    109.12 o 
 -17   1   1      195.60       59.00     52.28 o 
 -16   1   1       70.82       70.01     44.68 o 
 -15   1   1     2679.63     2610.51    122.75 o 
 -14   1   1     3319.14     3248.48    126.93 o 
 -13   1   1      562.24      552.07     59.75 o 
 -12   1   1        0.14       39.79     27.76 o 
 -11   1   1      447.92      414.95     52.93 o 
 -10   1   1     2801.91     3054.14    102.49 o 
  -9   1   1      371.36      325.46     36.73 o 
  -8   1   1       25.50       19.27     24.79 o 
  -7   1   1     8307.01     8270.49    137.45 o 
  -6   1   1    11749.20    12787.36    157.47 o 
  -5   1   1      730.87      819.63     42.49 o 
  -4   1   1       24.90       21.50     21.50 o 
  -3   1   1    18499.13    20981.27    160.37 o 
  -2   1   1    31391.79    32457.75    777.95 o 
  -1   1   1     1166.87     1310.91     37.54 o 
   0   1   1     1475.60     1710.60     43.13 o 
   1   1   1     3807.03     4161.09     66.48 o 
   2   1   1       21.65       26.04     16.84 o 
   3   1   1    14596.53    16125.85    149.76 o 
   4   1   1     4784.63     5377.69     96.24 o 
   5   1   1    39935.86    41537.37    276.64 o 
   6   1   1     7859.66     7807.95    129.72 o 
   7   1   1     3650.34     3661.89     95.58 o 
   8   1   1      132.35      150.99     32.88 o 
   9   1   1       12.41       11.58     31.16 o 
  10   1   1       19.88       36.93     36.93 o 
  11   1   1     3616.52     3935.56    126.84 o 
  12   1   1    19516.83    22254.81    303.12 o 
  13   1   1      896.91      778.04     82.26 o 
  14   1   1     5442.43     6188.24    182.94 o 
  15   1   1     1810.80     1951.42    111.58 o 
  16   1   1      844.98      875.53     96.34 o 
  17   1   1        1.43       89.61     89.61 o 
  18   1   1       23.36       17.80     58.99 o 
  19   1   1       15.43       93.48     93.48 o 
  20   1   1      237.68      252.44     78.59 o 
  21   1   1        6.17      208.01    208.01 o 
  22   1   1     1767.91     1605.63    217.56 o 
  23   1   1     1168.87     1140.26    254.60 o 
  24   1   1      286.89      231.29    231.29 o 
  25   1   1      269.02      167.25    167.25 o 
  26   1   1      550.91      233.42    127.01 o 
  27   1   1      203.82      137.19    137.19 o 
  28   1   1        1.06       97.29     97.29 o 
  29   1   1        0.31       43.25     84.26 o 
  30   1   1       74.65      115.51    115.51 o 
  31   1   1      220.59      205.33     81.12 o 
  32   1   1        0.64      101.22    101.22 o 
  33   1   1      100.59       89.33     89.33 o 
  34   1   1      131.91       15.76     70.65 o 
 -34   2   1        8.27       31.40     71.01 o 
 -33   2   1       98.51       90.66     90.66 o 
 -32   2   1      472.58      414.66     89.31 o 
 -31   2   1        6.32      102.28    102.28 o 
 -30   2   1        1.09       85.79     85.79 o 
 -29   2   1      336.55      421.65     86.03 o 
 -28   2   1      175.47       33.42    100.91 o 
 -27   2   1     1333.28     1380.62    154.60 o 
 -26   2   1      232.91      120.52    126.77 o 
 -25   2   1      171.54       46.88    108.28 o 
 -24   2   1      742.65      838.51    119.20 o 
 -23   2   1       58.85       92.19     92.19 o 
 -22   2   1      346.35      389.79     85.84 o 
 -21   2   1      132.27      159.25     67.06 o 
 -20   2   1       49.58       63.04     52.72 o 
 -19   2   1      713.03      804.60     91.73 o 
 -18   2   1      186.91       95.48     58.12 o 
 -17   2   1      583.36      485.32     68.78 o 
 -16   2   1      556.93      523.47     73.23 o 
 -15   2   1      325.57      387.15     55.32 o 
 -14   2   1       25.26       30.07     33.55 o 
 -13   2   1       90.45       59.65     46.22 o 
 -12   2   1    13406.38    13675.57    233.86 o 
 -11   2   1     6650.72     6908.69    162.65 o 
 -10   2   1    10870.70    11652.03    197.25 o 
  -9   2   1        4.99       20.13     25.53 o 
  -8   2   1     9865.01    10279.67    169.99 o 
  -7   2   1     4461.58     4220.78    108.25 o 
  -6   2   1    27543.04    27668.96    251.74 o 
  -5   2   1      503.91      506.56     39.59 o 
  -4   2   1     4981.49     5177.44    102.03 o 
  -3   2   1     6001.63     7104.15    114.49 o 
  -2   2   1    19958.42    21268.45    189.40 o 
  -1   2   1    62358.71    58388.80   1283.94 o 
   0   2   1      447.98      483.09     35.27 o 
   1   2   1    54933.06    56561.05    304.74 o 
   2   2   1    21786.31    21720.73    198.61 o 
   3   2   1    29032.19    31404.41    246.63 o 
   4   2   1      462.74      509.91     39.74 o 
   5   2   1     2088.64     1917.78     71.66 o 
   6   2   1    16931.11    18334.29    214.41 o 
   7   2   1    14850.59    15618.32    207.21 o 
   8   2   1       53.62       39.61     30.47 o 
   9   2   1     6773.03     6951.53    152.50 o 
  10   2   1        2.07        6.68     31.26 o 
  11   2   1     1289.79     1399.19     82.85 o 
  12   2   1        0.86       46.84     41.65 o 
  13   2   1      734.33      854.44     72.82 o 
  14   2   1      493.25      425.16     67.13 o 
  15   2   1       27.83       69.85     69.85 o 
  16   2   1      501.27      439.96     95.80 o 
  17   2   1      840.47      710.22    126.38 o 
  18   2   1       49.08      179.15    179.15 o 
  19   2   1     1595.60     1520.70    133.76 o 
  20   2   1        3.27      213.43    213.43 o 
  21   2   1      469.20      423.50     96.64 o 
  22   2   1       87.44      164.61    164.61 o 
  23   2   1      434.37      356.14    121.86 o 
  24   2   1      269.80      154.13    154.13 o 
  25   2   1      223.94      121.74    121.74 o 
  26   2   1      171.69       32.40    107.96 o 
  27   2   1       11.35       97.88     97.88 o 
  28   2   1        7.04       33.36     63.46 o 
  29   2   1        1.28       25.13     69.60 o 
  30   2   1        0.10       88.90     88.90 o 
  31   2   1      153.82       41.37     92.56 o 
  32   2   1       88.91      105.70     89.41 o 
  33   2   1       47.33       90.95     90.95 o 
  34   2   1      121.25      160.24     63.37 o 
 -34   3   1      144.34      178.56     77.29 o 
 -33   3   1      149.71       38.59     90.29 o 
 -32   3   1       25.72       31.68     70.85 o 
 -31   3   1       51.98        0.00     59.18 o 
 -30   3   1        0.08       24.38     73.15 o 
 -29   3   1       31.20       32.57     80.54 o 
 -28   3   1      298.27      169.68     91.73 o 
 -27   3   1      292.48       55.80    105.53 o 
 -26   3   1      444.95      242.56    116.85 o 
 -25   3   1      272.16      122.08     89.03 o 
 -24   3   1       14.92       29.69     81.86 o 
 -23   3   1      343.68      364.91     88.49 o 
 -22   3   1      401.11      233.91     87.06 o 
 -21   3   1      628.48      816.74     97.73 o 
 -20   3   1      281.83      232.52     72.44 o 
 -19   3   1       54.69       41.83     61.85 o 
 -18   3   1      181.83      334.17     47.77 o 
 -17   3   1        5.83       67.09     67.09 o 
 -16   3   1     5626.12     5668.04    188.76 o 
 -15   3   1     1278.61     1092.16     88.09 o 
 -14   3   1      485.53      655.55     67.82 o 
 -13   3   1     1211.34     1254.57     86.29 o 
 -12   3   1     1489.48     1856.57     97.39 o 
 -11   3   1    25062.99    28002.42    332.96 o 
 -10   3   1     2676.10     2566.49    112.34 o 
  -9   3   1    12787.16    12969.38    212.77 o 
  -8   3   1     5010.89     4691.64    126.01 o 
  -7   3   1     2221.68     1892.57     82.39 o 
  -6   3   1      204.83      250.66     37.90 o 
  -5   3   1        3.80       12.67     25.65 o 
  -4   3   1     5315.34     5789.60    120.72 o 
  -3   3   1     7598.73     7940.70    139.44 o 
  -2   3   1     7850.42     7617.21    134.65 o 
  -1   3   1    12681.22    13425.14    176.75 o 
   0   3   1       55.04       83.16     23.97 o 
   1   3   1     1624.64     1708.07     66.76 o 
   2   3   1     5536.15     5666.58    120.40 o 
   3   3   1     9141.55     9063.78    154.23 o 
   4   3   1      941.34      849.98     50.87 o 
   5   3   1     6209.33     5772.03    129.13 o 
   6   3   1     6719.30     6602.56    143.15 o 
   7   3   1      261.54      256.42     35.51 o 
   8   3   1     1395.60     1103.30     66.80 o 
   9   3   1     3409.67     2450.19    100.57 o 
  10   3   1     2169.28     2358.67    106.74 o 
  11   3   1     6221.73     6461.03    174.38 o 
  12   3   1    10629.82    10969.78    229.17 o 
  13   3   1      185.07      205.84    205.84 o 
  14   3   1      841.22      759.88    128.61 o 
  15   3   1     5730.60     4800.31    243.16 o 
  16   3   1     3886.64     2964.24    185.10 o 
  17   3   1     1547.09     1537.02    315.59 o 
  18   3   1     9047.93     8926.40    270.20 o 
  19   3   1       87.28      408.81    408.81 o 
  20   3   1      927.85      857.42    168.51 o 
  21   3   1     1910.85     1214.61    201.77 o 
  22   3   1     1119.64     1170.61    246.75 o 
  23   3   1      975.22      905.75    181.94 o 
  24   3   1      182.12       98.42     98.42 o 
  25   3   1       80.11       77.18     77.18 o 
  26   3   1       40.32      109.77    109.77 o 
  27   3   1      575.73      250.80    115.86 o 
  28   3   1       79.34      111.94    111.94 o 
  29   3   1       37.41       89.33     89.33 o 
  30   3   1       65.77       65.24     67.24 o 
  31   3   1       11.46       79.36     79.36 o 
  32   3   1      110.90      134.34     84.01 o 
  33   3   1        0.11       74.47     74.47 o 
 -33   4   1       28.49       65.72     65.72 o 
 -32   4   1        2.60       74.24     74.24 o 
 -31   4   1       40.59      139.32     56.92 o 
 -30   4   1       16.09       23.52     65.18 o 
 -29   4   1        0.02       78.08     78.08 o 
 -28   4   1      216.43      173.17     81.03 o 
 -27   4   1       19.16       80.38     80.38 o 
 -26   4   1        0.01       90.63     90.63 o 
 -25   4   1     1266.94     1243.60    136.34 o 
 -24   4   1       68.50      109.30    109.30 o 
 -23   4   1        5.11       64.24     73.12 o 
 -22   4   1      126.90       27.61     74.91 o 
 -21   4   1       28.31       85.84     85.84 o 
 -20   4   1     1761.23     1640.61     57.32 o 
 -19   4   1      131.52       54.90     54.90 o 
 -18   4   1      110.01       29.04     47.58 o 
 -17   4   1        7.16        5.55     44.66 o 
 -16   4   1      108.03       68.43     39.10 o 
 -15   4   1       63.94       69.94     41.22 o 
 -14   4   1       53.98       33.19     35.16 o 
 -13   4   1      240.20      167.88     36.53 o 
 -12   4   1      625.01      529.51     38.27 o 
 -11   4   1      930.16      739.04     34.98 o 
 -10   4   1      666.85      520.16     30.10 o 
  -9   4   1     1677.11     1552.25     29.77 o 
  -8   4   1      509.33      436.50     25.26 o 
  -7   4   1     1044.36      824.41     34.25 o 
  -6   4   1      566.47      475.36     33.96 o 
  -5   4   1      337.72      207.53     31.61 o 
  -4   4   1      948.70      878.38     27.98 o 
  -3   4   1     2944.57     2677.60     23.53 o 
  -2   4   1       62.90       39.91     23.47 o 
  -1   4   1     1405.99     1252.76     54.71 o 
   0   4   1     2848.11     1945.19     82.37 o 
   1   4   1      110.21      128.96     39.86 o 
   2   4   1      291.98      412.97     46.72 o 
   3   4   1        4.86       27.59     27.59 o 
   4   4   1      394.28      342.72     47.55 o 
   5   4   1      357.72      282.13     46.70 o 
   6   4   1     2552.04     2721.01    105.43 o 
   7   4   1     2001.07     2016.20     96.35 o 
   8   4   1      650.24      532.07     61.11 o 
   9   4   1     2952.76     3270.73    121.43 o 
  10   4   1      837.05      757.90     71.74 o 
  11   4   1       24.96       29.92     39.36 o 
  12   4   1        4.76        4.49     44.33 o 
  13   4   1      876.08      697.85     71.23 o 
  14   4   1      154.78       70.11     65.27 o 
  15   4   1       25.33        5.25     51.95 o 
  16   4   1       17.78       33.24     50.88 o 
  17   4   1      298.68      402.07     64.64 o 
  18   4   1       62.12       76.60     76.60 o 
  19   4   1       47.44       19.13     75.82 o 
  20   4   1       95.70       86.67     86.67 o 
  21   4   1      103.02       62.34     93.75 o 
  22   4   1      259.00      143.53     95.19 o 
  23   4   1       23.60       89.52     89.52 o 
  24   4   1      243.36      197.79     86.07 o 
  25   4   1      154.93       85.29     85.29 o 
  26   4   1        3.43       79.17     79.17 o 
  27   4   1        7.46       83.70     83.70 o 
  28   4   1      715.31      653.18    110.89 o 
  29   4   1      130.77      141.49    141.49 o 
  30   4   1      224.80      136.04     91.57 o 
  31   4   1       42.15       72.71     72.71 o 
  32   4   1        5.33       53.94     70.22 o 
 -32   5   1        0.54       59.34     59.34 o 
 -31   5   1        2.39       52.11     52.11 o 
 -30   5   1        3.57       83.48     73.97 o 
 -29   5   1        0.60       22.98     57.87 o 
 -28   5   1      281.46      284.79     68.42 o 
 -27   5   1       76.87       93.67     93.67 o 
 -26   5   1        0.01       38.06     59.43 o 
 -25   5   1        2.57        0.00     66.22 o 
 -24   5   1      159.55       58.85     83.83 o 
 -23   5   1      241.24      179.43     80.86 o 
 -22   5   1       74.76       69.84     77.73 o 
 -21   5   1      280.98       67.68     80.64 o 
 -20   5   1      374.45      457.43     81.12 o 
 -19   5   1      312.52      163.71     83.54 o 
 -18   5   1      335.50      387.30     84.76 o 
 -17   5   1      348.34      296.17     75.97 o 
 -16   5   1      322.75      300.40     70.81 o 
 -15   5   1       48.50       42.56     51.09 o 
 -14   5   1        6.83        0.00     41.40 o 
 -13   5   1      393.56      404.43     67.32 o 
 -12   5   1      460.32      508.30     66.75 o 
 -11   5   1      118.32       40.21     51.90 o 
 -10   5   1     3547.58     3752.21    137.20 o 
  -9   5   1      199.56      218.12     59.54 o 
  -8   5   1      807.30      836.63     72.11 o 
  -7   5   1      154.86      153.26     40.53 o 
  -6   5   1      371.95      382.51     52.39 o 
  -5   5   1      365.21      357.79     50.45 o 
  -4   5   1     5960.90     5795.18    155.14 o 
  -3   5   1      116.55      159.83     40.51 o 
  -2   5   1     7358.18     7048.87    164.45 o 
  -1   5   1        2.55       13.87     36.42 o 
   0   5   1      458.96      449.93     51.60 o 
   1   5   1      340.87      412.02     47.86 o 
   2   5   1       50.76       63.50     34.59 o 
   3   5   1     1175.86     1193.57     74.52 o 
   4   5   1       69.74       18.61     33.95 o 
   5   5   1      181.71       22.82     42.74 o 
   6   5   1     1322.30     1314.55     37.72 o 
   7   5   1      569.77      549.10     40.42 o 
   8   5   1     3021.83     2833.20     40.15 o 
   9   5   1       80.96       30.39     37.10 o 
  10   5   1      108.44       48.33     48.33 o 
  11   5   1       14.97        9.42     39.51 o 
  12   5   1       23.12       24.67     35.85 o 
  13   5   1      111.21      113.39     54.53 o 
  14   5   1       33.71       37.68     47.31 o 
  15   5   1     1277.37     1446.81    102.14 o 
  16   5   1      190.77       29.44     63.02 o 
  17   5   1       95.25       62.85     62.85 o 
  18   5   1      199.11      146.81     67.90 o 
  19   5   1      209.55      132.64     76.83 o 
  20   5   1      519.54      343.91     94.32 o 
  21   5   1      259.00       99.51     84.11 o 
  22   5   1      305.51      329.63     87.01 o 
  23   5   1        9.98       14.99     72.95 o 
  24   5   1       13.15       68.79     68.79 o 
  25   5   1       12.65        0.00     81.36 o 
  26   5   1      226.12       39.66    100.58 o 
  27   5   1       18.63       97.87     97.87 o 
  28   5   1      412.57      424.16     97.68 o 
  29   5   1       90.66      109.22    109.22 o 
  30   5   1       48.97       70.86     82.96 o 
  31   5   1      100.59      131.39     70.43 o 
 -30   6   1       16.52       70.72     70.72 o 
 -29   6   1        0.54       14.94     67.55 o 
 -28   6   1      344.24      309.08     75.74 o 
 -27   6   1       33.30        0.00     66.81 o 
 -26   6   1       49.27       15.07     65.79 o 
 -25   6   1       78.97       37.43     63.05 o 
 -24   6   1        3.60       44.31     62.71 o 
 -23   6   1      741.53      608.54     67.70 o 
 -22   6   1      675.50      426.24     52.23 o 
 -21   6   1       43.07       69.33     52.80 o 
 -20   6   1      279.10      245.29     57.17 o 
 -19   6   1      146.16       26.18     49.78 o 
 -18   6   1       14.86        6.30     55.60 o 
 -17   6   1      446.72      340.21     44.16 o 
 -16   6   1      950.53      834.95     50.16 o 
 -15   6   1       10.41       39.89     48.71 o 
 -14   6   1        0.32       32.98     48.54 o 
 -13   6   1      316.52      241.64     50.54 o 
 -12   6   1     1199.44     1024.92     43.75 o 
 -11   6   1        1.05        0.00     43.60 o 
 -10   6   1       31.26       52.39     52.39 o 
  -9   6   1     1306.70     1019.85     43.19 o 
  -8   6   1      116.32       13.50     40.42 o 
  -7   6   1       22.88       61.30     36.13 o 
  -6   6   1      301.62      210.08     39.65 o 
  -5   6   1      312.50      253.59     32.99 o 
  -4   6   1     1215.11     1173.13     29.40 o 
  -3   6   1      785.04      689.40     29.57 o 
  -2   6   1      571.07      434.68     43.24 o 
  -1   6   1      420.69      393.04     50.00 o 
   0   6   1      512.05      548.88     63.28 o 
   1   6   1      164.70      152.42     46.33 o 
   2   6   1      202.49      166.36     49.55 o 
   3   6   1        0.17       88.89     36.64 o 
   4   6   1       54.17       77.68     39.51 o 
   5   6   1      121.61      131.78     44.41 o 
   6   6   1      466.99      614.88     71.07 o 
   7   6   1     1716.35     1840.74    103.77 o 
   8   6   1      473.53      719.35     80.58 o 
   9   6   1     4158.64     4212.15    161.22 o 
  10   6   1      739.86      660.77     79.92 o 
  11   6   1       43.17       26.14     49.80 o 
  12   6   1        0.29       21.65     47.15 o 
  13   6   1      953.08      943.33     91.23 o 
  14   6   1      130.89      192.27     63.04 o 
  15   6   1       73.94       60.48     56.68 o 
  16   6   1       35.28       64.59     64.59 o 
  17   6   1       35.46       97.43     58.42 o 
  18   6   1      240.03      147.78     60.84 o 
  19   6   1       11.93       55.50     59.63 o 
  20   6   1      313.82      328.75     73.59 o 
  21   6   1      236.99      139.54     78.78 o 
  22   6   1       34.72       68.94     68.94 o 
  23   6   1       16.48      115.21     54.85 o 
  24   6   1       24.32       86.64     86.64 o 
  25   6   1      738.16      751.43    107.57 o 
  26   6   1       91.59       92.98     92.98 o 
  27   6   1      251.20      447.38     81.50 o 
  28   6   1      133.09       55.77     93.18 o 
  29   6   1        0.51       86.73     71.86 o 
  30   6   1       26.43       62.08     47.83 o 
 -29   7   1        0.01       43.49     58.84 o 
 -28   7   1        0.78       73.69     53.16 o 
 -27   7   1        1.89       81.92     57.19 o 
 -26   7   1       11.52       74.82     50.77 o 
 -25   7   1       93.93       82.20     60.25 o 
 -24   7   1       25.61        7.45     60.81 o 
 -23   7   1        2.48       36.71     70.13 o 
 -22   7   1       34.43      123.22     55.63 o 
 -21   7   1        7.07       21.34     61.65 o 
 -20   7   1       89.58       76.70     58.73 o 
 -19   7   1       11.56       68.12     51.88 o 
 -18   7   1      132.51       53.10     76.92 o 
 -17   7   1       45.71       12.90     54.13 o 
 -16   7   1       38.34      163.46     60.30 o 
 -15   7   1      423.07      311.51     66.07 o 
 -14   7   1      715.40      949.20     95.99 o 
 -13   7   1      160.34       80.68     62.06 o 
 -12   7   1       14.81       61.63     47.17 o 
 -11   7   1      111.00      152.45     60.66 o 
 -10   7   1      117.89      217.33     53.28 o 
  -9   7   1       64.34       51.72     43.25 o 
  -8   7   1      426.40      404.03     64.66 o 
  -7   7   1       42.92       24.73     46.63 o 
  -6   7   1       53.20       77.63     51.37 o 
  -5   7   1      296.97      367.80     66.02 o 
  -4   7   1       11.44       84.92     40.01 o 
  -3   7   1       48.79      182.40     45.10 o 
  -2   7   1      410.06      527.40     61.41 o 
  -1   7   1      367.97      373.37     61.47 o 
   0   7   1       94.91       89.12     38.37 o 
   1   7   1     1102.40      975.65     75.60 o 
   2   7   1      633.10      572.00     31.27 o 
   3   7   1      290.07      207.83     40.82 o 
   4   7   1      241.92      209.46     45.01 o 
   5   7   1       35.09       79.91     49.96 o 
   6   7   1      126.85       15.22     45.75 o 
   7   7   1      447.63      295.35     47.25 o 
   8   7   1       21.43       15.91     46.01 o 
   9   7   1      166.41       52.26     52.26 o 
  10   7   1       87.34        5.61     49.11 o 
  11   7   1        2.99       17.30     53.75 o 
  12   7   1      123.92       23.69     54.96 o 
  13   7   1       46.89        6.09     60.22 o 
  14   7   1      143.15       56.77     54.56 o 
  15   7   1     1416.49     1078.33     62.98 o 
  16   7   1        8.69        0.00     51.87 o 
  17   7   1        1.23       55.17     57.64 o 
  18   7   1      245.39       66.06     66.06 o 
  19   7   1       19.87        7.23     56.81 o 
  20   7   1      177.65       37.21     60.08 o 
  21   7   1       34.48       83.64     64.12 o 
  22   7   1       40.44      178.20     53.14 o 
  23   7   1      105.27       62.91     65.79 o 
  24   7   1      187.78        7.96     66.93 o 
  25   7   1      111.35       32.01     57.67 o 
  26   7   1       99.16       76.44     76.44 o 
  27   7   1       41.98       47.94     73.19 o 
  28   7   1        4.81       15.86     55.96 o 
 -26   8   1        0.38       14.77     61.85 o 
 -25   8   1        2.12       76.95     76.95 o 
 -24   8   1       46.10       81.96     57.21 o 
 -23   8   1       12.45       22.32     56.05 o 
 -22   8   1        1.03       29.47     63.40 o 
 -21   8   1       94.80       36.50     53.12 o 
 -20   8   1      120.14       61.94     61.94 o 
 -19   8   1       20.95       21.25     56.18 o 
 -18   8   1      127.52       64.50     64.50 o 
 -17   8   1      225.53       34.06     62.87 o 
 -16   8   1       94.64       20.02     60.05 o 
 -15   8   1      117.02       19.62     49.28 o 
 -14   8   1       19.65       57.40     48.12 o 
 -13   8   1       50.56        6.21     52.56 o 
 -12   8   1       95.35        6.06     51.38 o 
 -11   8   1        7.22       23.84     49.20 o 
 -10   8   1      274.32      203.07     49.57 o 
  -9   8   1      496.57      377.08     53.39 o 
  -8   8   1      261.24       59.22     59.22 o 
  -7   8   1      276.01      241.24     47.57 o 
  -6   8   1       33.25       55.32     55.32 o 
  -5   8   1      139.50       69.99     37.69 o 
  -4   8   1      257.34      320.07     67.91 o 
  -3   8   1      511.60      487.91     72.75 o 
  -2   8   1       22.57       95.43     50.30 o 
  -1   8   1      211.66      214.98     61.31 o 
   0   8   1       25.81        5.59     51.88 o 
   1   8   1      744.46      818.13     92.36 o 
   2   8   1     1110.64     1167.76     96.30 o 
   3   8   1       25.01        0.00     57.52 o 
   4   8   1      290.82      303.70     60.77 o 
   5   8   1        0.03        5.57     53.50 o 
   6   8   1       45.98       79.72     59.73 o 
   7   8   1     3383.61     3036.62    158.95 o 
   8   8   1       60.77       29.56     67.58 o 
   9   8   1       12.53       24.10     51.89 o 
  10   8   1      311.87      302.28     72.72 o 
  11   8   1     1387.59     1528.51    123.09 o 
  12   8   1      240.56      245.90     73.18 o 
  13   8   1      352.51      238.86     79.59 o 
  14   8   1       30.58      115.61     52.27 o 
  15   8   1        9.06        7.01     67.99 o 
  16   8   1      339.99      385.59     74.19 o 
  17   8   1      192.47       29.25     68.56 o 
  18   8   1        0.28       52.28     62.93 o 
  19   8   1      237.47      373.21     81.65 o 
  20   8   1       41.31       92.99     73.51 o 
  21   8   1       11.42       55.07     64.39 o 
  22   8   1       25.72       31.84     71.26 o 
  23   8   1        1.88       32.15     69.07 o 
  24   8   1       49.28       16.15     67.52 o 
  25   8   1       23.34       48.43     65.61 o 
  26   8   1        0.47       88.46     64.78 o 
 -24   9   1       46.74       29.71     53.60 o 
 -23   9   1       10.57       67.18     59.24 o 
 -22   9   1        0.01       29.84     56.87 o 
 -21   9   1        5.69       59.58     59.58 o 
 -20   9   1        1.92       22.23     68.96 o 
 -19   9   1       22.73       36.67     71.46 o 
 -18   9   1        4.50      101.44     64.77 o 
 -17   9   1        7.57        0.00     65.52 o 
 -16   9   1      105.87      119.78     68.69 o 
 -15   9   1      119.41      152.58     67.21 o 
 -14   9   1       27.74       27.29     51.91 o 
 -13   9   1      128.15      114.01     56.51 o 
 -12   9   1       21.70      125.29     62.92 o 
 -11   9   1       95.29       71.39     54.64 o 
 -10   9   1      390.89      242.60     78.67 o 
  -9   9   1       74.43      157.20     53.76 o 
  -8   9   1      101.67      155.04     61.07 o 
  -7   9   1        1.41        6.12     58.39 o 
  -6   9   1       57.44       48.50     59.97 o 
  -5   9   1       96.70      108.06     62.41 o 
  -4   9   1       47.36       11.95     57.20 o 
  -3   9   1       95.79       89.16     55.47 o 
  -2   9   1        1.12      107.14     46.09 o 
  -1   9   1      359.57      241.39     71.96 o 
   0   9   1       33.01        6.31     61.45 o 
   1   9   1      478.66      346.16     80.55 o 
   2   9   1       97.16       27.71     55.71 o 
   3   9   1       38.92       53.39     49.29 o 
   4   9   1      341.10      319.50     59.07 o 
   5   9   1       85.66       31.15     61.34 o 
   6   9   1      192.15       94.74     50.10 o 
   7   9   1      107.33      121.73     50.06 o 
   8   9   1        3.11       26.09     54.52 o 
   9   9   1      122.54       46.38     54.21 o 
  10   9   1        0.29        6.79     63.67 o 
  11   9   1      111.06       73.82     73.82 o 
  12   9   1        3.82       64.29     64.29 o 
  13   9   1       53.21       64.40     69.00 o 
  14   9   1       15.85       21.93     57.98 o 
  15   9   1      429.56      370.18     66.53 o 
  16   9   1       58.78       60.67     59.71 o 
  17   9   1       22.66        7.69     68.57 o 
  18   9   1       12.12       68.79     68.79 o 
  19   9   1       78.15       55.61     55.61 o 
  20   9   1       11.86       80.74     80.74 o 
  21   9   1       27.52       97.25     56.14 o 
  22   9   1       10.78       16.33     61.04 o 
  23   9   1       49.34       73.55     67.89 o 
 -20  10   1        2.91       22.61     59.85 o 
 -19  10   1       38.05       37.63     66.87 o 
 -18  10   1       34.68       67.40     67.40 o 
 -17  10   1        3.05       29.76     49.38 o 
 -16  10   1       33.32        7.36     56.67 o 
 -15  10   1        0.01       29.24     72.36 o 
 -14  10   1       13.24       94.08     56.49 o 
 -13  10   1       76.15       69.76     69.76 o 
 -12  10   1      175.43       21.19     58.76 o 
 -11  10   1      129.16       55.95     57.64 o 
 -10  10   1      271.41      219.04     54.03 o 
  -9  10   1       40.45       67.35     67.35 o 
  -8  10   1      146.22        6.75     50.25 o 
  -7  10   1      418.39      349.24     59.66 o 
  -6  10   1      126.11      173.23     65.96 o 
  -5  10   1       43.86        6.64     68.48 o 
  -4  10   1      527.26      573.73     81.59 o 
  -3  10   1       95.99       75.35     75.35 o 
  -2  10   1       73.96       85.89     67.01 o 
  -1  10   1      206.58      113.87     81.72 o 
   0  10   1        7.34       13.90     55.78 o 
   1  10   1        9.15      120.45     60.23 o 
   2  10   1       20.11       18.24     45.92 o 
   3  10   1        0.11       19.29     48.60 o 
   4  10   1        7.56        6.75     63.29 o 
   5  10   1       10.96       20.51     51.58 o 
   6  10   1       86.73       90.01     59.19 o 
   7  10   1       15.33       70.12     68.04 o 
   8  10   1       78.65       71.06     56.87 o 
   9  10   1       30.67        7.18     65.72 o 
  10  10   1        0.42      153.70     49.13 o 
  11  10   1        0.08        7.41     70.08 o 
  12  10   1      120.92      188.62     78.75 o 
  13  10   1       28.88        7.68     72.30 o 
  14  10   1       42.67       54.40     66.41 o 
  15  10   1       12.77       63.04     68.75 o 
  16  10   1        0.94       83.76     83.76 o 
  17  10   1       95.98       56.56     74.48 o 
  18  10   1       14.33       24.50     70.68 o 
  19  10   1        0.64       24.71     71.20 o 
 -15  11   1       23.29       30.50     65.62 o 
 -14  11   1       85.58      106.31     77.45 o 
 -13  11   1        1.67       74.72     74.72 o 
 -12  11   1      103.11       67.55     76.92 o 
 -11  11   1      228.22      290.70     76.39 o 
 -10  11   1        2.70       65.42     65.42 o 
  -9  11   1       11.99       44.14     57.00 o 
  -8  11   1      145.87      160.87     70.90 o 
  -7  11   1        8.39       72.76     55.38 o 
  -6  11   1       12.91       43.42     58.80 o 
  -5  11   1        1.16       76.01     76.01 o 
  -4  11   1       13.72       86.42     52.93 o 
  -3  11   1       64.38      158.52     62.83 o 
  -2  11   1        2.39        7.26     55.61 o 
  -1  11   1       49.07       80.72     66.86 o 
   0  11   1       26.81       45.68     55.93 o 
   1  11   1        6.17       16.38     64.57 o 
   2  11   1       29.34       13.41     66.33 o 
   3  11   1        2.32       47.97     66.83 o 
   4  11   1       12.99       14.50     65.54 o 
   5  11   1       84.81       71.00     71.00 o 
   6  11   1      114.44       67.53     62.32 o 
   7  11   1      104.86       72.82     72.82 o 
   8  11   1      326.13      320.48     79.72 o 
   9  11   1      217.69       76.01     76.01 o 
  10  11   1       82.67       23.56     67.98 o 
  11  11   1       49.27       39.69     78.20 o 
  12  11   1      103.12        8.02     59.52 o 
  13  11   1      150.20       81.14     67.86 o 
  14  11   1       92.81        8.21     64.01 o 
 -34   0   2       84.71       59.85     71.76 o 
 -33   0   2       30.74       54.04     76.06 o 
 -32   0   2      785.35      647.74     96.07 o 
 -31   0   2        3.51       48.08     65.10 o 
 -30   0   2      124.94       16.15     83.04 o 
 -29   0   2      793.66      629.12    106.38 o 
 -28   0   2      459.42      240.28    103.86 o 
 -27   0   2     2226.51     2497.83    177.06 o 
 -26   0   2     2741.34     2916.16    194.34 o 
 -25   0   2     4940.88     5071.03    232.08 o 
 -24   0   2      305.72      146.96     94.12 o 
 -23   0   2        8.63       28.41     61.04 o 
 -22   0   2      111.90      198.03     70.67 o 
 -21   0   2     2911.82     3059.22    155.24 o 
 -20   0   2       47.19       18.68     58.13 o 
 -19   0   2      131.26       82.90     62.08 o 
 -18   0   2     1593.86     1801.89    122.38 o 
 -17   0   2     7299.49     7780.27    216.79 o 
 -16   0   2       62.03      143.38     46.61 o 
 -15   0   2     1156.11     1011.91     78.82 o 
 -14   0   2     3313.45     2789.84    119.20 o 
 -13   0   2    16889.85    19088.09    287.94 o 
 -12   0   2     2048.61     2065.31    112.40 o 
 -11   0   2     6132.06     7528.33    163.82 o 
 -10   0   2      632.94      548.66     50.84 o 
  -9   0   2      922.48     1042.69     60.59 o 
  -8   0   2     8767.70    10009.87    162.45 o 
  -7   0   2    45731.55    43481.38    312.15 o 
  -6   0   2     3317.86     3435.13     94.44 o 
  -5   0   2      311.30      316.27     38.23 o 
  -4   0   2    54616.21    48100.26   1106.97 o 
  -3   0   2     4151.68     4559.39     76.70 o 
  -2   0   2    18284.12    18263.97    139.86 o 
  -1   0   2    17285.89    15949.51    122.00 o 
   0   0   2     4003.90     4032.78     64.02 o 
   1   0   2    40617.74    36090.01    804.72 o 
   2   0   2      524.39      592.41     31.82 o 
   3   0   2     8633.70     9435.46    119.25 o 
   4   0   2     4837.57     5717.71    101.18 o 
   5   0   2    43279.81    40779.20   1184.12 o 
   6   0   2    37669.88    40857.87    305.69 o 
   7   0   2    27945.59    28711.90    273.36 o 
   8   0   2      254.22      288.47     38.55 o 
   9   0   2      258.03      338.91     46.72 o 
  10   0   2    14591.26    15914.64    241.83 o 
  11   0   2     7276.92     7248.71    175.79 o 
  12   0   2      711.58      665.19     63.00 o 
  13   0   2       93.06      130.10     36.21 o 
  14   0   2      117.06       82.36     48.70 o 
  15   0   2     8781.70    10824.24    256.42 o 
  16   0   2      575.88      502.92     71.11 o 
  17   0   2      713.08      811.40     87.22 o 
  18   0   2     1591.33     1750.86    120.39 o 
  19   0   2     1190.65     1303.27    119.05 o 
  20   0   2       83.39       70.87     61.78 o 
  21   0   2     1205.69     1398.16    125.33 o 
  22   0   2     2153.11     2401.88    168.65 o 
  23   0   2     3137.90     3112.51    181.65 o 
  24   0   2     1208.56     1188.12    144.47 o 
  25   0   2       20.43      101.12    101.12 o 
  26   0   2      525.44      467.16    113.89 o 
  27   0   2       63.17      173.47    173.47 o 
  28   0   2      627.69      462.47    132.30 o 
  29   0   2        1.41      241.76    241.76 o 
  30   0   2     1348.87     1370.44    159.03 o 
  31   0   2        9.39      263.44    263.44 o 
  32   0   2      378.68      202.54    130.92 o 
  33   0   2      336.36      140.60    140.60 o 
  34   0   2       98.58      110.27    110.27 o 
 -34   1   2       76.96      110.25     58.93 o 
 -33   1   2      273.99       97.70     84.56 o 
 -32   1   2      386.44      433.37     95.05 o 
 -31   1   2       26.02       82.93     82.93 o 
 -30   1   2      101.97       34.10     80.00 o 
 -29   1   2        0.39       92.98     92.98 o 
 -28   1   2     1473.41     1278.15    145.38 o 
 -27   1   2       84.92      133.68     78.30 o 
 -26   1   2       83.09       49.19     89.79 o 
 -25   1   2      897.26      902.65    117.14 o 
 -24   1   2      287.12      294.34     85.51 o 
 -23   1   2      387.19      567.23     92.59 o 
 -22   1   2     1100.16     1061.80    111.59 o 
 -21   1   2      160.25        6.80     70.68 o 
 -20   1   2       21.94       64.15     46.21 o 
 -19   1   2      129.91      120.89     59.79 o 
 -18   1   2     2401.09     2826.96    142.51 o 
 -17   1   2      237.54      297.37     66.79 o 
 -16   1   2        2.88       44.53     33.16 o 
 -15   1   2     1421.36     1304.14     85.91 o 
 -14   1   2        8.04       38.27     33.69 o 
 -13   1   2        5.12       58.74     31.07 o 
 -12   1   2       86.87       57.44     33.70 o 
 -11   1   2     6748.81     5880.02    146.10 o 
 -10   1   2     1383.85     1631.45     78.45 o 
  -9   1   2     9632.99    10613.27    173.72 o 
  -8   1   2     7237.51     6705.27    132.64 o 
  -7   1   2    10349.64    10201.59    152.53 o 
  -6   1   2    16541.94    15574.33    175.79 o 
  -5   1   2    15990.62    15867.10    167.06 o 
  -4   1   2      163.83      227.52     27.60 o 
  -3   1   2      129.68       83.37     23.20 o 
  -2   1   2     2743.17     2972.16     64.29 o 
  -1   1   2      487.53      501.91     29.40 o 
   0   1   2     1393.74     1270.01     43.78 o 
   1   1   2     2813.60     2887.53     62.48 o 
   2   1   2     2858.68     3176.42     69.73 o 
   3   1   2     3271.72     3524.21     78.76 o 
   4   1   2    10833.70    11450.89    146.44 o 
   5   1   2    17739.48    19373.22    200.10 o 
   6   1   2     8249.88     8518.98    141.06 o 
   7   1   2      592.81      497.68     42.94 o 
   8   1   2     2438.82     2312.27     83.84 o 
   9   1   2      187.20      231.38     37.74 o 
  10   1   2     2560.86     2211.75     91.52 o 
  11   1   2     2958.56     3767.30    127.82 o 
  12   1   2      119.50      130.58     36.88 o 
  13   1   2        9.36       21.41     48.30 o 
  14   1   2     9756.55    10411.96    235.99 o 
  15   1   2     1387.06     1405.76    102.68 o 
  16   1   2     1576.20     1989.76    116.83 o 
  17   1   2       88.87      141.95     60.85 o 
  18   1   2      734.65      820.82     85.82 o 
  19   1   2      255.44      300.37     66.17 o 
  20   1   2       36.48      114.60     43.20 o 
  21   1   2       10.51        7.10     67.59 o 
  22   1   2     1275.68     1451.06    136.45 o 
  23   1   2     3117.08     3336.23    194.49 o 
  24   1   2       56.57      142.54    142.54 o 
  25   1   2        2.30       73.07     73.07 o 
  26   1   2      190.33      134.76     84.23 o 
  27   1   2       44.64      187.84    187.84 o 
  28   1   2     1965.82     2187.04    157.69 o 
  29   1   2       59.11      243.49    243.49 o 
  30   1   2       34.64       17.44     77.87 o 
  31   1   2       66.28       25.83     61.57 o 
  32   1   2        0.00       25.42     67.21 o 
  33   1   2       34.42       65.95     77.31 o 
  34   1   2       73.08       31.78     63.55 o 
 -34   2   2        0.11       62.97     62.04 o 
 -33   2   2       19.73       40.62     66.55 o 
 -32   2   2       41.57       58.11     67.96 o 
 -31   2   2        4.47        0.00     65.21 o 
 -30   2   2        3.87      126.83     60.36 o 
 -29   2   2       46.43       92.70     67.98 o 
 -28   2   2      264.24      300.24     93.58 o 
 -27   2   2        3.84       32.78     74.28 o 
 -26   2   2       69.16       80.06     90.67 o 
 -25   2   2     1211.33     1058.40    118.54 o 
 -24   2   2      388.83      233.19     90.54 o 
 -23   2   2     1113.80     1272.86    120.53 o 
 -22   2   2      865.45      892.85    107.88 o 
 -21   2   2      336.29      494.77     79.94 o 
 -20   2   2      659.54      644.84     85.63 o 
 -19   2   2      279.59      254.51     72.80 o 
 -18   2   2       13.00       16.76     46.29 o 
 -17   2   2      100.33       62.81     40.62 o 
 -16   2   2     4751.75     4301.37    158.09 o 
 -15   2   2      618.25      691.34     72.88 o 
 -14   2   2     1205.68     1589.76     91.73 o 
 -13   2   2     6503.86     7152.26    180.39 o 
 -12   2   2      311.56      462.04     50.78 o 
 -11   2   2       23.44       27.08     33.86 o 
 -10   2   2      818.29      806.96     59.84 o 
  -9   2   2      642.38      642.75     50.53 o 
  -8   2   2       28.23        5.31     25.74 o 
  -7   2   2        0.17       17.14     23.37 o 
  -6   2   2     4910.21     4821.37    108.17 o 
  -5   2   2    24097.81    25063.92    232.65 o 
  -4   2   2     7137.53     7333.31    123.64 o 
  -3   2   2    27881.47    30931.56    241.65 o 
  -2   2   2    45687.79    49261.34    299.66 o 
  -1   2   2    10470.45    10546.13    139.32 o 
   0   2   2    27794.55    30273.26    237.18 o 
   1   2   2    12177.98    13010.45    154.24 o 
   2   2   2    11029.82    10918.52    147.03 o 
   3   2   2   104978.40    98469.37   1883.43 o 
   4   2   2      111.40      111.72     33.31 o 
   5   2   2      384.67      442.93     40.94 o 
   6   2   2    18008.73    18701.85    221.91 o 
   7   2   2    11153.87    11659.12    185.77 o 
   8   2   2     5949.57     6215.64    141.75 o 
   9   2   2      811.10      979.19     64.34 o 
  10   2   2      329.36      312.13     45.78 o 
  11   2   2      815.07      759.10     65.90 o 
  12   2   2     4705.19     4383.81    146.77 o 
  13   2   2     1125.85     1176.22     79.52 o 
  14   2   2      460.43      440.32     69.80 o 
  15   2   2      367.61      356.71     59.41 o 
  16   2   2        1.70       56.60     56.60 o 
  17   2   2     6362.23     6197.89    213.08 o 
  18   2   2        2.40       66.53     66.53 o 
  19   2   2     1417.42     1689.70    120.97 o 
  20   2   2     2124.00     2577.53    150.14 o 
  21   2   2      511.04      623.41     92.92 o 
  22   2   2      208.63      180.79     98.86 o 
  23   2   2      519.30      563.41    111.15 o 
  24   2   2        9.75      136.59    136.59 o 
  25   2   2       19.05       31.96     82.35 o 
  26   2   2      207.75      212.74     88.08 o 
  27   2   2       12.56       97.46     97.46 o 
  28   2   2       40.06       58.88     71.94 o 
  29   2   2       97.47      105.95    105.95 o 
  30   2   2      159.12       67.48    109.99 o 
  31   2   2      175.76      113.24    113.24 o 
  32   2   2        7.32       80.66     80.66 o 
  33   2   2       35.50       47.81     78.07 o 
  34   2   2        2.96       75.66     75.66 o 
 -34   3   2       12.16       60.29     60.29 o 
 -33   3   2       12.69       38.70     54.21 o 
 -32   3   2       21.73       31.77     71.09 o 
 -31   3   2      102.23       24.21     77.88 o 
 -30   3   2        6.88      170.93     75.96 o 
 -29   3   2      377.06      179.06     94.91 o 
 -28   3   2      870.71      945.73    116.31 o 
 -27   3   2      429.36      494.32    114.46 o 
 -26   3   2      365.34      430.00     96.05 o 
 -25   3   2        2.19       74.32     74.32 o 
 -24   3   2      174.14      177.46     70.17 o 
 -23   3   2      269.42      256.87     85.63 o 
 -22   3   2     3434.58     3003.56    164.59 o 
 -21   3   2       98.35       52.51     86.04 o 
 -20   3   2      168.26      112.72     68.53 o 
 -19   3   2      182.76      172.57     64.91 o 
 -18   3   2       23.04       11.27     51.03 o 
 -17   3   2      412.28      234.51     65.66 o 
 -16   3   2     1744.61     1848.99    110.31 o 
 -15   3   2     1307.00     1550.83     98.69 o 
 -14   3   2     1791.61     1665.79     98.19 o 
 -13   3   2        1.75       25.02     35.40 o 
 -12   3   2       75.17      167.97     42.96 o 
 -11   3   2       92.66       36.65     38.76 o 
 -10   3   2      106.23       40.62     40.62 o 
  -9   3   2     2882.65     3232.93    111.91 o 
  -8   3   2     6921.11     7206.45    155.49 o 
  -7   3   2      317.16      191.10     32.89 o 
  -6   3   2     1340.82     1347.85     66.54 o 
  -5   3   2      746.35      844.04     56.28 o 
  -4   3   2     1971.32     2421.38     82.68 o 
  -3   3   2     3063.44     2576.47     85.31 o 
  -2   3   2     2801.02     2672.89     84.32 o 
  -1   3   2    32219.63    35995.30    297.87 o 
   0   3   2      771.64     1038.95     58.30 o 
   1   3   2     1216.60     1190.98     56.40 o 
   2   3   2     5015.95     5166.13    115.83 o 
   3   3   2      866.28      646.51     67.92 o 
   4   3   2      965.36      888.56     55.61 o 
   5   3   2     4320.73     4755.46    120.95 o 
   6   3   2     1698.00     1871.33     80.39 o 
   7   3   2      918.54     1104.75     65.05 o 
   8   3   2      183.63      153.05     35.18 o 
   9   3   2      596.28      607.85     52.47 o 
  10   3   2      328.01      466.07     51.79 o 
  11   3   2      484.83      616.06     66.19 o 
  12   3   2     2145.10     2618.16    113.56 o 
  13   3   2       26.26      122.20     42.27 o 
  14   3   2       25.03       25.37     42.44 o 
  15   3   2      362.50      336.82     62.53 o 
  16   3   2      236.02      248.54     63.03 o 
  17   3   2       14.71        0.00     55.93 o 
  18   3   2      264.30      373.11     75.66 o 
  19   3   2        0.03       37.98     57.98 o 
  20   3   2      745.95      503.62     95.60 o 
  21   3   2     3324.13     3348.91    189.27 o 
  22   3   2        0.20      224.05    224.05 o 
  23   3   2      409.14      521.82     83.01 o 
  24   3   2       45.43      127.04    127.04 o 
  25   3   2      196.99      134.07     76.86 o 
  26   3   2       68.41       95.99     95.99 o 
  27   3   2      229.51        0.00     96.08 o 
  28   3   2      242.70       32.96    130.42 o 
  29   3   2      331.06      115.81    135.39 o 
  30   3   2      294.97      118.12    118.12 o 
  31   3   2       67.70      104.12    104.12 o 
  32   3   2        5.70       23.92     60.12 o 
  33   3   2       11.00        7.75     63.30 o 
 -33   4   2       78.23       81.20     53.74 o 
 -32   4   2       62.05       67.21     67.21 o 
 -31   4   2       23.11       54.39     54.39 o 
 -30   4   2       88.78       78.69     78.69 o 
 -29   4   2      198.33      110.70     85.14 o 
 -28   4   2      244.27      315.50     85.63 o 
 -27   4   2      341.07      289.17     96.01 o 
 -26   4   2     1245.55     1023.89    129.54 o 
 -25   4   2      956.74      844.66    124.85 o 
 -24   4   2       30.13       76.06     76.06 o 
 -23   4   2      885.52      805.84     96.96 o 
 -22   4   2      193.80      165.39     77.37 o 
 -21   4   2      244.49      198.96     68.87 o 
 -20   4   2       65.38       89.05     54.76 o 
 -19   4   2     1671.00     1686.07    119.42 o 
 -18   4   2      191.24      185.82     64.15 o 
 -17   4   2        2.17       27.67     35.38 o 
 -16   4   2      822.35      830.30     81.73 o 
 -15   4   2     1720.73     1830.73    112.73 o 
 -14   4   2     1340.49     1159.18     96.83 o 
 -13   4   2        4.62       67.28     33.84 o 
 -12   4   2      414.32      408.27     54.17 o 
 -11   4   2     1870.57     2182.42    105.10 o 
 -10   4   2      909.44      843.00     68.12 o 
  -9   4   2     1373.02     1509.76     82.35 o 
  -8   4   2     2050.84     2359.19    100.09 o 
  -7   4   2      339.51      399.84     49.62 o 
  -6   4   2      856.09     1012.88     65.06 o 
  -5   4   2     3554.48     3290.42    105.75 o 
  -4   4   2     1087.53     1013.05     62.77 o 
  -3   4   2      634.06      631.98     52.34 o 
  -2   4   2      469.52      421.03     47.14 o 
  -1   4   2     1055.79     1146.87     69.29 o 
   0   4   2     1498.92     1645.67     79.17 o 
   1   4   2      491.70      448.06     49.09 o 
   2   4   2      177.29      180.93     34.23 o 
   3   4   2     2501.38     2729.94     97.81 o 
   4   4   2     3400.46     3186.58    108.01 o 
   5   4   2     1126.59     1013.04     66.24 o 
   6   4   2      336.71      280.87     42.88 o 
   7   4   2        7.14       32.53     22.54 o 
   8   4   2     4354.65     3951.07    130.25 o 
   9   4   2     3832.06     3286.42    128.34 o 
  10   4   2        0.10       39.41     39.41 o 
  11   4   2       85.68      196.68     40.74 o 
  12   4   2     1312.14     1311.27     93.27 o 
  13   4   2       23.14        9.69     45.48 o 
  14   4   2      903.93      994.99     93.93 o 
  15   4   2      805.07      912.82     90.53 o 
  16   4   2       38.29       95.89     47.54 o 
  17   4   2        1.14       29.62     50.64 o 
  18   4   2      402.52      533.62     87.79 o 
  19   4   2      601.78      564.06    108.26 o 
  20   4   2      171.09      109.98    109.98 o 
  21   4   2      107.34        6.98     89.07 o 
  22   4   2       36.38       91.92     91.92 o 
  23   4   2      365.01      179.93     90.00 o 
  24   4   2      153.39      119.75    119.75 o 
  25   4   2       11.39      130.99    130.99 o 
  26   4   2     1598.98     1705.64    143.44 o 
  27   4   2        0.02      207.81    207.81 o 
  28   4   2       10.54       16.30     64.16 o 
  29   4   2       43.95       75.90     75.90 o 
  30   4   2        1.32       76.18     76.18 o 
  31   4   2      149.84      167.03     76.69 o 
  32   4   2      100.75       31.04     77.66 o 
 -32   5   2      171.42      160.35     63.55 o 
 -31   5   2        0.11       71.46     71.46 o 
 -30   5   2      122.99       68.64     71.11 o 
 -29   5   2      217.38      269.62     86.10 o 
 -28   5   2       61.85       61.84     81.06 o 
 -27   5   2        1.93        7.69     59.15 o 
 -26   5   2      500.59      640.74     95.27 o 
 -25   5   2       11.03       22.58     70.08 o 
 -24   5   2      871.72      876.71    104.95 o 
 -23   5   2     1166.51     1272.71    125.14 o 
 -22   5   2       75.21      132.81     62.18 o 
 -21   5   2       20.00       94.79     62.76 o 
 -20   5   2      653.55      667.06     90.64 o 
 -19   5   2      147.89      195.29     58.07 o 
 -18   5   2      370.15      490.41     71.87 o 
 -17   5   2      365.97      296.23     70.44 o 
 -16   5   2        2.33       11.16     52.23 o 
 -15   5   2     5224.95     5735.92    187.95 o 
 -14   5   2     2762.19     2726.36    130.98 o 
 -13   5   2      223.85      365.65     60.33 o 
 -12   5   2      436.34      564.80     73.39 o 
 -11   5   2      921.02      916.90     86.41 o 
 -10   5   2     2408.67     2730.17    124.39 o 
  -9   5   2     3956.51     3670.64    134.25 o 
  -8   5   2      395.40      557.45     61.14 o 
  -7   5   2     1872.53     1888.06     93.29 o 
  -6   5   2     1754.13     1711.03     88.02 o 
  -5   5   2      435.71      469.83     64.86 o 
  -4   5   2     7631.06     6794.42    165.89 o 
  -3   5   2      127.51      149.84     45.42 o 
  -2   5   2      819.08      815.38     62.13 o 
  -1   5   2        0.98        7.39     27.45 o 
   0   5   2      967.38     1063.61     75.41 o 
   1   5   2     3140.15     3241.40    114.16 o 
   2   5   2      739.00      878.65     64.03 o 
   3   5   2      234.02      179.56     48.45 o 
   4   5   2     1875.83     1874.90     93.90 o 
   5   5   2        4.16       50.58     41.79 o 
   6   5   2     6825.46     7345.03    186.58 o 
   7   5   2      556.09      425.57     57.43 o 
   8   5   2     3705.49     3519.70    139.41 o 
   9   5   2       75.68      159.83     48.60 o 
  10   5   2     2237.29     2378.27    121.20 o 
  11   5   2     1929.73     2430.76    122.63 o 
  12   5   2        0.00        0.00     50.78 o 
  13   5   2      819.87      881.23     81.24 o 
  14   5   2     1455.15     1347.69    110.63 o 
  15   5   2       39.96       34.31     50.50 o 
  16   5   2       69.30      131.37     54.05 o 
  17   5   2        1.01       31.08     63.14 o 
  18   5   2      122.15       58.34     56.11 o 
  19   5   2      522.78      612.08     90.52 o 
  20   5   2      301.88      174.26     85.60 o 
  21   5   2        3.46       85.17     85.17 o 
  22   5   2      565.45      726.86    100.03 o 
  23   5   2        5.76      129.36    129.36 o 
  24   5   2      181.54      155.58     85.94 o 
  25   5   2      979.43      862.98    134.63 o 
  26   5   2      298.35      150.86    150.86 o 
  27   5   2       32.85       97.86     97.86 o 
  28   5   2        1.46        8.10     66.20 o 
  29   5   2        6.32       24.11     57.42 o 
  30   5   2       15.78        7.96     62.11 o 
  31   5   2        0.03       70.13     64.75 o 
 -31   6   2        2.08        7.20     63.20 o 
 -30   6   2        0.52       66.85     66.85 o 
 -29   6   2        0.30       69.24     69.24 o 
 -28   6   2        0.70       45.49     58.71 o 
 -27   6   2      131.62      144.45     77.16 o 
 -26   6   2      156.05      128.80     73.89 o 
 -25   6   2      389.17      390.73     79.55 o 
 -24   6   2       27.79       88.97     62.96 o 
 -23   6   2       42.95       36.39     70.99 o 
 -22   6   2       10.19       78.41     48.89 o 
 -21   6   2        5.31       27.80     54.72 o 
 -20   6   2      252.22      250.14     70.56 o 
 -19   6   2        1.64       71.54     71.54 o 
 -18   6   2       68.88      126.96     56.76 o 
 -17   6   2       77.20      110.42     49.81 o 
 -16   6   2       79.48       71.06     68.03 o 
 -15   6   2     1457.50     1634.30    116.82 o 
 -14   6   2      578.50      534.59     74.10 o 
 -13   6   2       92.80      154.14     44.79 o 
 -12   6   2      577.22      574.66     79.18 o 
 -11   6   2      183.45      208.17     52.90 o 
 -10   6   2        3.15       24.02     38.65 o 
  -9   6   2        0.45       13.97     44.89 o 
  -8   6   2     1097.36     1170.75     91.37 o 
  -7   6   2      493.55      603.69     65.52 o 
  -6   6   2      742.62      866.53     77.26 o 
  -5   6   2      464.90      635.50     60.52 o 
  -4   6   2       63.02       71.16     42.09 o 
  -3   6   2      114.36       95.99     39.35 o 
  -2   6   2     1808.25     2124.18    106.78 o 
  -1   6   2        2.33        0.00     39.60 o 
   0   6   2       25.63       17.73     42.49 o 
   1   6   2      232.77      218.19     49.32 o 
   2   6   2     3810.83     3655.24    136.31 o 
   3   6   2      997.31     1023.98     84.21 o 
   4   6   2       42.82       43.60     37.99 o 
   5   6   2        0.49      116.17     36.84 o 
   6   6   2     1067.88     1225.68     87.96 o 
   7   6   2      129.99      182.99     55.73 o 
   8   6   2      239.48      328.03     59.50 o 
   9   6   2     1000.58      905.07     89.00 o 
  10   6   2      333.74      220.85     60.54 o 
  11   6   2       97.96      180.70     57.73 o 
  12   6   2      505.27      578.06     84.80 o 
  13   6   2      111.25       22.80     60.41 o 
  14   6   2        0.41       71.06     61.48 o 
  15   6   2       73.68       79.76     54.57 o 
  16   6   2      276.23      248.17     67.05 o 
  17   6   2      105.65        6.54     77.14 o 
  18   6   2      454.58      490.62     88.33 o 
  19   6   2       33.80       74.14     74.14 o 
  20   6   2      151.08      282.50     69.88 o 
  21   6   2       76.32       22.31     67.00 o 
  22   6   2       53.00        0.00     76.96 o 
  23   6   2        1.40       15.53     75.40 o 
  24   6   2      303.29      458.58     90.17 o 
  25   6   2        4.15       90.87     90.87 o 
  26   6   2       46.14      153.18     59.79 o 
  27   6   2       40.21       70.41     70.41 o 
  28   6   2      154.31      225.36     75.50 o 
  29   6   2       13.76       63.75     81.22 o 
 -29   7   2       14.25       29.16     60.19 o 
 -28   7   2       10.94       29.69     63.87 o 
 -27   7   2        0.03       44.99     55.10 o 
 -26   7   2        0.53       97.93     41.93 o 
 -25   7   2      161.24       22.53     62.46 o 
 -24   7   2       73.33       22.39     64.75 o 
 -23   7   2      104.16       14.82     61.83 o 
 -22   7   2       10.34       80.13     63.98 o 
 -21   7   2      111.08       57.25     64.79 o 
 -20   7   2        9.48       56.04     49.56 o 
 -19   7   2       62.90       27.39     46.41 o 
 -18   7   2      226.81       53.39     57.43 o 
 -17   7   2      335.06      263.88     49.89 o 
 -16   7   2        5.41       44.25     49.35 o 
 -15   7   2      216.22       49.06     58.83 o 
 -14   7   2      124.49       11.90     46.93 o 
 -13   7   2      239.45       55.19     55.19 o 
 -12   7   2     1201.90      856.49     49.07 o 
 -11   7   2       43.95       49.29     43.46 o 
 -10   7   2       93.25       53.29     46.46 o 
  -9   7   2      438.87      325.99     49.62 o 
  -8   7   2       20.65        5.12     49.59 o 
  -7   7   2      203.49      188.73     38.61 o 
  -6   7   2      580.51      411.29     49.28 o 
  -5   7   2       34.00       24.19     39.00 o 
  -4   7   2      589.92      411.45     55.57 o 
  -3   7   2      229.78      195.03     42.38 o 
  -2   7   2        6.12        9.72     40.01 o 
  -1   7   2      193.71      169.42     55.52 o 
   0   7   2      501.31      420.06     66.01 o 
   1   7   2      963.50      905.88     48.56 o 
   2   7   2      210.08      169.68     58.58 o 
   3   7   2      131.74      133.18     55.50 o 
   4   7   2     5002.51     4543.52    168.98 o 
   5   7   2      699.83      586.24     74.58 o 
   6   7   2      116.28       30.98     53.66 o 
   7   7   2       65.04       52.72     52.72 o 
   8   7   2      108.74       70.21     53.13 o 
   9   7   2      233.71      232.49     66.40 o 
  10   7   2      310.98      369.63     62.05 o 
  11   7   2      141.27      204.77     63.81 o 
  12   7   2       69.80      114.45     53.57 o 
  13   7   2       24.18       49.61     57.56 o 
  14   7   2      564.03      639.78     88.21 o 
  15   7   2      191.94      323.03     62.85 o 
  16   7   2       11.05       78.06     78.06 o 
  17   7   2        6.82       13.99     60.93 o 
  18   7   2      376.03      409.47     79.66 o 
  19   7   2       50.44       36.81     59.44 o 
  20   7   2      149.98       60.35     83.37 o 
  21   7   2      132.35      261.91     67.18 o 
  22   7   2      182.99      196.06     77.29 o 
  23   7   2       30.98       67.50     67.50 o 
  24   7   2        0.44       56.31     70.60 o 
  25   7   2       52.42      202.36     56.64 o 
  26   7   2       14.12       64.88     69.73 o 
  27   7   2        2.12      105.00     66.12 o 
  28   7   2       11.00        0.00     61.98 o 
 -26   8   2       10.31       52.21     55.28 o 
 -25   8   2      111.25      157.60     67.56 o 
 -24   8   2        2.05       75.12     62.89 o 
 -23   8   2      129.17      224.65     63.52 o 
 -22   8   2       35.66      118.96     53.58 o 
 -21   8   2        5.37       14.71     63.26 o 
 -20   8   2      188.02      282.89     62.78 o 
 -19   8   2       55.33      121.33     62.64 o 
 -18   8   2       14.75       14.00     56.01 o 
 -17   8   2       31.26       68.63     59.89 o 
 -16   8   2       16.57        0.00     56.99 o 
 -15   8   2       12.79        6.55     66.02 o 
 -14   8   2      251.52      263.48     60.66 o 
 -13   8   2        9.60       25.09     47.82 o 
 -12   8   2      411.44      368.52     81.05 o 
 -11   8   2        0.11       78.17     49.19 o 
 -10   8   2        0.32       94.17     42.42 o 
  -9   8   2       82.73       34.68     51.04 o 
  -8   8   2       20.13        0.00     51.96 o 
  -7   8   2        4.46       50.31     44.32 o 
  -6   8   2      554.99      628.82     74.03 o 
  -5   8   2      157.01      224.00     51.52 o 
  -4   8   2       24.09       32.61     47.97 o 
  -3   8   2       65.80       49.04     57.39 o 
  -2   8   2        1.71       55.12     42.03 o 
  -1   8   2      111.82      141.60     57.50 o 
   0   8   2      393.07      384.98     72.83 o 
   1   8   2      199.51      195.22     73.16 o 
   2   8   2       19.58       46.39     44.69 o 
   3   8   2       16.40        5.30     54.68 o 
   4   8   2       63.95      187.29     49.92 o 
   5   8   2       54.42      101.72     47.92 o 
   6   8   2     1706.43     1539.41    108.91 o 
   7   8   2     1834.38     1551.30    117.80 o 
   8   8   2      755.53      875.19     97.76 o 
   9   8   2       36.41       67.90     67.90 o 
  10   8   2      614.63      657.37     83.32 o 
  11   8   2     1106.52     1371.43    116.09 o 
  12   8   2     1280.88     1404.96    118.88 o 
  13   8   2        0.59       26.92     74.33 o 
  14   8   2      259.30      110.36     78.62 o 
  15   8   2      582.22      650.21     90.50 o 
  16   8   2       46.19       50.63     61.83 o 
  17   8   2        0.51       51.80     54.90 o 
  18   8   2       56.68       52.95     64.68 o 
  19   8   2        4.05        0.00     70.67 o 
  20   8   2      150.48      180.56     63.31 o 
  21   8   2        8.87       71.75     53.45 o 
  22   8   2        9.44       40.34     65.00 o 
  23   8   2        6.53       48.78     59.71 o 
  24   8   2       46.82        8.18     80.44 o 
  25   8   2       20.48       49.04     66.35 o 
 -24   9   2      137.92       57.17     57.17 o 
 -23   9   2       11.39       52.82     58.89 o 
 -22   9   2       44.10        7.57     64.50 o 
 -21   9   2       30.47       15.07     59.20 o 
 -20   9   2       29.79       29.87     64.30 o 
 -19   9   2      368.68      296.77     60.14 o 
 -18   9   2       49.96       69.85     69.85 o 
 -17   9   2       71.69       62.91     62.91 o 
 -16   9   2       17.38        7.09     52.81 o 
 -15   9   2       58.10       91.06     54.70 o 
 -14   9   2       29.48       55.14     56.83 o 
 -13   9   2        7.96       62.78     62.78 o 
 -12   9   2       11.89       33.30     62.87 o 
 -11   9   2        2.30       13.14     41.45 o 
 -10   9   2       25.26       12.93     50.77 o 
  -9   9   2      124.22       76.29     51.66 o 
  -8   9   2       85.60       31.36     52.87 o 
  -7   9   2      325.58      278.95     49.26 o 
  -6   9   2      383.24      298.78     54.95 o 
  -5   9   2      123.86       30.48     53.52 o 
  -4   9   2      200.16      121.72     50.23 o 
  -3   9   2       12.48       48.85     56.64 o 
  -2   9   2      561.90      816.79     84.40 o 
  -1   9   2       54.08      260.42     72.68 o 
   0   9   2      112.15      150.72     67.79 o 
   1   9   2      211.68      396.73     78.69 o 
   2   9   2      391.45      368.44     70.04 o 
   3   9   2       22.74       58.82     58.82 o 
   4   9   2      809.03      838.04    100.85 o 
   5   9   2       68.10        6.27     73.67 o 
   6   9   2       24.38       44.61     58.79 o 
   7   9   2       27.82       60.12     60.12 o 
   8   9   2       14.16       39.63     53.60 o 
   9   9   2      283.10      255.26     66.49 o 
  10   9   2       77.21       61.56     59.29 o 
  11   9   2        6.78       69.79     67.61 o 
  12   9   2       73.67       85.35     57.78 o 
  13   9   2        7.83        0.00     58.94 o 
  14   9   2        0.17       74.00     53.39 o 
  15   9   2       33.96      173.43     68.73 o 
  16   9   2       16.37        7.68     70.84 o 
  17   9   2      182.97       23.44     90.83 o 
  18   9   2        0.84       47.62     70.13 o 
  19   9   2       12.22        0.00     76.35 o 
  20   9   2        4.93       48.79     71.85 o 
  21   9   2       30.51       41.07     74.75 o 
  22   9   2       27.89       49.52     67.03 o 
 -20  10   2        2.86        7.64     56.64 o 
 -19  10   2        6.67        7.59     67.76 o 
 -18  10   2       53.24       68.28     65.70 o 
 -17  10   2      188.02      226.08     73.83 o 
 -16  10   2       26.64      156.96     50.12 o 
 -15  10   2      122.11       29.59     74.01 o 
 -14  10   2       74.11        7.29     59.02 o 
 -13  10   2       22.54      152.14     57.52 o 
 -12  10   2       86.89      293.64     71.95 o 
 -11  10   2       43.53       42.51     60.10 o 
 -10  10   2       19.02       35.00     63.83 o 
  -9  10   2       55.98        0.00     74.03 o 
  -8  10   2        0.59      137.36     54.07 o 
  -7  10   2       26.31       40.86     72.77 o 
  -6  10   2       27.92      121.86     46.93 o 
  -5  10   2      316.67      465.29     74.77 o 
  -4  10   2       21.30      168.51     62.13 o 
  -3  10   2       93.07       33.85     74.52 o 
  -2  10   2       48.72       63.28     63.28 o 
  -1  10   2        0.35       77.45     56.76 o 
   0  10   2      246.50      254.46     68.60 o 
   1  10   2       60.82       37.59     60.66 o 
   2  10   2        4.55       19.20     57.59 o 
   3  10   2        7.00       25.09     50.19 o 
   4  10   2        3.88       79.30     53.70 o 
   5  10   2        0.72        0.00     52.86 o 
   6  10   2       11.34       66.88     66.88 o 
   7  10   2      141.58       58.86     58.86 o 
   8  10   2       67.56       86.33     61.04 o 
   9  10   2       44.33       68.10     68.10 o 
  10  10   2      120.24       96.40     63.38 o 
  11  10   2      111.44       74.19     74.19 o 
  12  10   2       13.97        7.65     74.51 o 
  13  10   2      373.75      155.29     71.98 o 
  14  10   2        4.47        7.90     60.54 o 
  15  10   2        1.81       16.01     62.91 o 
  16  10   2       16.33       32.38     63.70 o 
  17  10   2       61.27       40.96     63.95 o 
  18  10   2      151.17       41.33     69.65 o 
  19  10   2       34.47        8.29     67.13 o 
 -15  11   2        1.98       77.41     64.81 o 
 -14  11   2        7.57       73.14     73.14 o 
 -13  11   2        0.63       45.99     70.23 o 
 -12  11   2        0.89       45.69     55.95 o 
 -11  11   2        0.07      113.52     50.81 o 
 -10  11   2       11.00       45.11     63.82 o 
  -9  11   2       68.81       37.39     58.39 o 
  -8  11   2       45.43       52.02     63.54 o 
  -7  11   2        0.68       37.02     60.60 o 
  -6  11   2       23.66       81.10     59.43 o 
  -5  11   2        6.73      117.83     49.94 o 
  -4  11   2        0.90       81.13     50.58 o 
  -3  11   2        9.44        0.00     60.23 o 
  -2  11   2       85.11       90.25     61.06 o 
  -1  11   2        5.86       46.26     68.05 o 
   0  11   2       38.79      127.27     74.60 o 
   1  11   2        0.47       41.30     70.63 o 
   2  11   2        6.98       77.79     59.57 o 
   3  11   2       91.07      200.72     65.58 o 
   4  11   2       87.48      184.15     55.78 o 
   5  11   2      119.50       80.97     78.23 o 
   6  11   2      330.15      474.48     81.43 o 
   7  11   2        2.71       68.88     68.88 o 
   8  11   2        6.89       54.34     70.71 o 
   9  11   2       27.59       78.57     62.86 o 
  10  11   2       48.16       23.89     68.84 o 
  11  11   2        0.69       32.21     67.28 o 
  12  11   2        1.06       56.93     63.52 o 
  13  11   2       45.42       57.57     73.09 o 
  14  11   2        9.54       78.80     78.80 o 
 -34   1   3      743.21      923.77    101.40 o 
 -33   1   3       66.62      122.28     78.61 o 
 -32   1   3        0.09       50.00     70.73 o 
 -31   1   3      445.43      372.18     72.76 o 
 -30   1   3       28.86        8.51     59.56 o 
 -29   1   3        4.01       25.56     67.49 o 
 -28   1   3      537.62      633.17     98.09 o 
 -27   1   3      268.04      549.47     88.89 o 
 -26   1   3      570.22      669.33    105.12 o 
 -25   1   3        1.16       47.74     70.27 o 
 -24   1   3      585.13      702.07     96.69 o 
 -23   1   3      277.29      371.96     73.68 o 
 -22   1   3       38.52       35.55     58.12 o 
 -21   1   3      379.97      466.16     86.84 o 
 -20   1   3      515.31      377.44     74.85 o 
 -19   1   3      316.66      362.01     69.33 o 
 -18   1   3      283.93      221.10     61.37 o 
 -17   1   3     7432.98     7681.33    218.42 o 
 -16   1   3      231.24      168.40     56.52 o 
 -15   1   3       76.65       69.06     28.76 o 
 -14   1   3     1313.39      909.35     75.05 o 
 -13   1   3     2892.21     2386.87    106.70 o 
 -12   1   3     5991.86     6305.85    119.50 o 
 -11   1   3     4112.76     3712.20    116.07 o 
 -10   1   3        2.02       33.68     25.74 o 
  -9   1   3        4.01        2.75     24.51 o 
  -8   1   3    23259.48    23594.30    248.87 o 
  -7   1   3     3834.69     3763.54     96.85 o 
  -6   1   3     2485.20     2446.22     74.82 o 
  -5   1   3    29955.91    27912.12    235.29 o 
  -4   1   3    15118.51    15808.69    170.00 o 
  -3   1   3     1833.21     1863.34     60.13 o 
  -2   1   3     6104.38     6559.43    104.89 o 
  -1   1   3    10522.08    10822.04    131.59 o 
   0   1   3       11.77        4.89     22.91 o 
   1   1   3     2750.00     2443.73     66.60 o 
   2   1   3     8397.60     9268.17    127.88 o 
   3   1   3    14716.62    14452.01    167.85 o 
   4   1   3     5061.82     5214.20    108.26 o 
   5   1   3      537.95      621.69     45.93 o 
   6   1   3    21585.44    22491.20    241.10 o 
   7   1   3       10.75       28.75     28.75 o 
   8   1   3       14.23       38.88     28.51 o 
   9   1   3     2654.83     3061.77    107.82 o 
  10   1   3     5803.78     5929.84    152.12 o 
  11   1   3     1652.19     1653.68     90.87 o 
  12   1   3     8340.89     7125.29    181.19 o 
  13   1   3      920.54      868.77     73.62 o 
  14   1   3      535.29      761.00     70.87 o 
  15   1   3    10736.08    10708.88    255.87 o 
  16   1   3     4406.62     4570.73    178.48 o 
  17   1   3      341.78      268.03     64.87 o 
  18   1   3      929.97     1118.65    101.77 o 
  19   1   3        1.23       32.62     53.48 o 
  20   1   3       16.84       70.81     70.81 o 
  21   1   3     1126.55     1067.93    107.05 o 
  22   1   3      541.90      482.29     98.88 o 
  23   1   3      349.64      274.23     97.54 o 
  24   1   3        0.06       83.88     83.88 o 
  25   1   3       22.99       50.08     67.83 o 
  26   1   3       18.38       17.10     73.50 o 
  27   1   3     2135.93     2137.93    159.31 o 
  28   1   3      820.86      624.03    135.90 o 
  29   1   3      426.56      238.34    121.36 o 
  30   1   3      188.80      120.02    120.02 o 
  31   1   3        2.70      103.48    103.48 o 
  32   1   3        0.97       76.01     76.01 o 
  33   1   3       13.54       24.95     66.02 o 
  34   1   3      106.24        0.00     85.51 o 
 -34   2   3      156.92      134.55     74.65 o 
 -33   2   3      118.71      155.16     63.80 o 
 -32   2   3       71.01       66.68     71.71 o 
 -31   2   3      410.04      498.04     87.31 o 
 -30   2   3       95.53       84.73     73.84 o 
 -29   2   3      212.63      278.66     81.42 o 
 -28   2   3       13.10        0.00     76.58 o 
 -27   2   3      236.68      213.41     78.72 o 
 -26   2   3      797.38      697.45    120.22 o 
 -25   2   3     3426.65     3441.54    194.15 o 
 -24   2   3     3364.68     3490.47    195.25 o 
 -23   2   3      357.98      209.71    108.98 o 
 -22   2   3     3177.33     3142.41    175.10 o 
 -21   2   3        3.85       65.93     57.47 o 
 -20   2   3     2831.68     3031.24    156.24 o 
 -19   2   3     1510.80     1475.20    118.39 o 
 -18   2   3      177.61      318.43     66.32 o 
 -17   2   3     5727.03     5559.88    194.36 o 
 -16   2   3     4822.38     5019.32    171.79 o 
 -15   2   3      466.85      363.48     61.90 o 
 -14   2   3     2103.01     2223.00    106.86 o 
 -13   2   3      414.15      527.41     57.08 o 
 -12   2   3      713.08      690.61     61.01 o 
 -11   2   3     8418.98     8626.30    180.27 o 
 -10   2   3     1394.23     1345.74     72.66 o 
  -9   2   3        1.15        0.00     30.81 o 
  -8   2   3      149.08      173.41     36.61 o 
  -7   2   3      618.17      612.56     47.28 o 
  -6   2   3    35512.66    37549.19    305.97 o 
  -5   2   3     7587.86     7593.28    135.20 o 
  -4   2   3       32.22       66.77     26.48 o 
  -3   2   3     2694.79     2571.40     76.69 o 
  -2   2   3    12069.41    12227.87    161.49 o 
  -1   2   3    15901.42    17303.07    190.40 o 
   0   2   3    93399.23    90272.56   1817.07 o 
   1   2   3     7811.91     8027.48    131.38 o 
   2   2   3    19025.93    20602.07    211.24 o 
   3   2   3    57098.38    59048.20    365.77 o 
   4   2   3     2016.06     1741.90     69.85 o 
   5   2   3     4264.77     4511.40    111.10 o 
   6   2   3      481.56      423.60     46.05 o 
   7   2   3     3361.48     3715.08    111.86 o 
   8   2   3     1940.90     2139.31     86.54 o 
   9   2   3      613.36      502.94     51.13 o 
  10   2   3     3030.20     3133.41    115.89 o 
  11   2   3      740.75      712.24     63.11 o 
  12   2   3      223.47      159.33     43.97 o 
  13   2   3       20.87       13.44     41.85 o 
  14   2   3     4978.54     5353.09    173.43 o 
  15   2   3       93.26      112.40     59.56 o 
  16   2   3        0.01        0.00     42.06 o 
  17   2   3      102.54       28.76     52.43 o 
  18   2   3     1491.02     1510.79    115.86 o 
  19   2   3      195.59      276.17     70.62 o 
  20   2   3      985.00     1308.92    107.49 o 
  21   2   3       45.14       14.12     63.17 o 
  22   2   3        7.14       68.69     68.69 o 
  23   2   3       12.15       53.49     65.28 o 
  24   2   3      179.41      165.86     87.57 o 
  25   2   3       86.23      284.23     81.61 o 
  26   2   3      285.34      224.18     80.04 o 
  27   2   3      187.95      236.43     73.61 o 
  28   2   3       62.28       34.08     79.99 o 
  29   2   3       18.05       82.99     82.99 o 
  30   2   3       94.89       68.24     97.29 o 
  31   2   3      283.46      112.62    112.62 o 
  32   2   3       12.28      124.96    124.96 o 
  33   2   3       30.97       24.13     69.71 o 
 -34   3   3      244.55      293.44     70.20 o 
 -33   3   3       30.00        7.77     62.82 o 
 -32   3   3      139.93      255.54     56.51 o 
 -31   3   3        6.75        8.14     63.35 o 
 -30   3   3       27.71       24.48     64.88 o 
 -29   3   3      947.23     1070.30    114.71 o 
 -28   3   3      277.52      283.85     90.70 o 
 -27   3   3      117.53       47.94     95.98 o 
 -26   3   3     1019.97     1175.64    124.45 o 
 -25   3   3      240.17      122.27     78.62 o 
 -24   3   3      296.49      214.82     84.73 o 
 -23   3   3       68.93      100.10     77.00 o 
 -22   3   3      122.02      185.49     64.08 o 
 -21   3   3      379.09      335.48     69.27 o 
 -20   3   3       28.29      131.78     47.33 o 
 -19   3   3      452.36      459.32     79.75 o 
 -18   3   3       12.68        5.62     51.50 o 
 -17   3   3       14.87       32.13     45.39 o 
 -16   3   3      954.94      893.39     85.19 o 
 -15   3   3      197.29      166.49     58.03 o 
 -14   3   3     3184.36     3772.07    141.88 o 
 -13   3   3      300.09      319.66     53.21 o 
 -12   3   3      189.70      221.35     46.73 o 
 -11   3   3     5198.36     6311.49    163.61 o 
 -10   3   3     2382.40     2704.83    105.51 o 
  -9   3   3    22089.49    22363.13    281.57 o 
  -8   3   3       31.67       12.41     30.80 o 
  -7   3   3       99.07      142.01     39.59 o 
  -6   3   3     1887.91     1916.61     82.34 o 
  -5   3   3      297.73      216.99     34.13 o 
  -4   3   3      798.67      678.34     50.83 o 
  -3   3   3     3333.53     3412.83    100.07 o 
  -2   3   3     6998.66     6433.61    102.33 o 
  -1   3   3     1088.34      854.34     52.63 o 
   0   3   3       36.96       29.17     19.28 o 
   1   3   3     3434.51     3109.98     96.27 o 
   2   3   3      485.72      508.06     45.89 o 
   3   3   3    23693.42    25091.30    268.04 o 
   4   3   3      453.33      475.70     49.70 o 
   5   3   3     1559.29     1461.96     74.86 o 
   6   3   3     2090.10     2798.78    102.46 o 
   7   3   3       93.09       99.32     39.73 o 
   8   3   3       12.12        0.00     36.28 o 
   9   3   3      505.73      477.12     50.00 o 
  10   3   3      135.36      105.84     43.45 o 
  11   3   3     1890.03     2145.66     98.23 o 
  12   3   3      161.09      145.59     48.94 o 
  13   3   3     3126.63     3088.00    136.60 o 
  14   3   3     3313.73     3957.06    153.65 o 
  15   3   3      269.10      393.68     66.19 o 
  16   3   3      826.64      948.59     87.51 o 
  17   3   3      403.86      438.83     66.49 o 
  18   3   3      112.27      178.62     65.44 o 
  19   3   3      326.03      336.06     81.75 o 
  20   3   3     2100.22     2319.83    139.73 o 
  21   3   3      243.00      197.49     82.28 o 
  22   3   3      351.90      373.80     94.12 o 
  23   3   3        6.40      136.56     64.41 o 
  24   3   3        0.07       75.81     75.81 o 
  25   3   3     2626.61     2588.69    174.31 o 
  26   3   3      154.22      146.07    146.07 o 
  27   3   3      234.76       41.49     97.03 o 
  28   3   3      263.51      259.19    104.81 o 
  29   3   3       12.48      110.14    110.14 o 
  30   3   3      162.58       58.35     88.59 o 
  31   3   3      263.00      115.15     88.55 o 
  32   3   3       15.98       92.12     92.12 o 
  33   3   3       38.92       39.03     63.90 o 
 -33   4   3       92.15       14.84     64.81 o 
 -32   4   3       18.79       15.34     65.90 o 
 -31   4   3       16.72       15.61     65.41 o 
 -30   4   3        0.44       68.08     68.08 o 
 -29   4   3      259.36      158.94     78.63 o 
 -28   4   3       93.44      221.88     69.11 o 
 -27   4   3      123.64      133.43     68.90 o 
 -26   4   3       69.81       54.08     71.26 o 
 -25   4   3       29.43       83.28     69.00 o 
 -24   4   3      388.13      368.92     94.50 o 
 -23   4   3      117.09      164.65     62.76 o 
 -22   4   3      128.68      186.71     59.86 o 
 -21   4   3      443.41      206.37     84.97 o 
 -20   4   3      148.57       38.35     69.97 o 
 -19   4   3      496.98      580.62     87.09 o 
 -18   4   3     1068.43     1044.27    101.86 o 
 -17   4   3       55.32       33.35     54.46 o 
 -16   4   3     2095.90     2283.35    124.20 o 
 -15   4   3      876.71      959.15     82.33 o 
 -14   4   3       29.34      157.33     45.99 o 
 -13   4   3        9.17       18.08     37.89 o 
 -12   4   3     2258.55     1985.86    109.41 o 
 -11   4   3       87.86      102.17     48.21 o 
 -10   4   3     4250.82     5179.14    152.41 o 
  -9   4   3     1622.76     1415.10     81.10 o 
  -8   4   3     4603.95     3991.52    131.00 o 
  -7   4   3     6453.89     6063.99    153.49 o 
  -6   4   3     6307.99     7118.62    163.11 o 
  -5   4   3      503.41      548.68     56.14 o 
  -4   4   3     3191.66     2961.18    103.68 o 
  -3   4   3     1039.96      905.06     61.37 o 
  -2   4   3     2620.20     2233.66     90.24 o 
  -1   4   3      148.78      210.51     33.14 o 
   0   4   3       40.06       88.06     33.43 o 
   1   4   3        1.87       35.02     29.05 o 
   2   4   3     3640.79     3506.55    110.91 o 
   3   4   3      212.90      260.11     44.83 o 
   4   4   3     4321.31     4716.55    130.85 o 
   5   4   3     4975.57     5121.24    142.86 o 
   6   4   3       97.46       80.29     48.21 o 
   7   4   3      113.14      120.25     36.08 o 
   8   4   3     2709.50     2513.08    108.62 o 
   9   4   3      293.44      266.58     54.89 o 
  10   4   3      578.52      472.86     63.42 o 
  11   4   3      801.13      685.98     66.62 o 
  12   4   3        1.52       38.50     38.50 o 
  13   4   3     2155.35     2557.91    128.41 o 
  14   4   3      180.04      220.17     51.39 o 
  15   4   3      273.07      302.91     66.30 o 
  16   4   3      219.96      208.10     51.07 o 
  17   4   3      542.61      733.14     85.44 o 
  18   4   3        1.09       31.69     56.34 o 
  19   4   3     3258.03     3500.95    174.73 o 
  20   4   3      596.13      654.64    102.40 o 
  21   4   3       26.96      100.18     66.35 o 
  22   4   3      576.56      584.61    104.37 o 
  23   4   3        2.10       45.72     72.36 o 
  24   4   3      209.56      320.89     71.33 o 
  25   4   3      204.41      207.95     86.12 o 
  26   4   3        3.14       84.83     84.83 o 
  27   4   3        1.65       98.62     56.97 o 
  28   4   3       36.43       99.08     60.71 o 
  29   4   3        3.67       82.43     66.00 o 
  30   4   3       23.53       73.55     67.89 o 
  31   4   3        8.08       48.28     68.22 o 
  32   4   3       15.81       23.58     62.28 o 
 -32   5   3        6.49      161.60     68.93 o 
 -31   5   3       95.98      218.73     57.90 o 
 -30   5   3       10.76       76.72     76.72 o 
 -29   5   3       11.05       54.30     60.54 o 
 -28   5   3       96.69      186.63     63.20 o 
 -27   5   3      470.30      325.32     90.97 o 
 -26   5   3        0.89       30.70     73.58 o 
 -25   5   3        2.91       22.69     57.05 o 
 -24   5   3        0.19       37.05     62.44 o 
 -23   5   3      452.83      404.87     75.83 o 
 -22   5   3     1487.40     1440.61    124.37 o 
 -21   5   3        7.14       65.34     65.34 o 
 -20   5   3      237.33      256.46     78.09 o 
 -19   5   3      374.05      399.06     79.85 o 
 -18   5   3      362.55      304.51     73.54 o 
 -17   5   3     1486.53     1496.33    107.79 o 
 -16   5   3       54.26       56.07     68.17 o 
 -15   5   3       16.70        0.00     52.61 o 
 -14   5   3      360.71      426.48     72.10 o 
 -13   5   3     1904.50     1545.51    110.08 o 
 -12   5   3        0.06       46.71     46.71 o 
 -11   5   3      849.76      833.02     74.14 o 
 -10   5   3     2295.07     2333.41    112.00 o 
  -9   5   3     3319.72     3575.32    134.42 o 
  -8   5   3     1401.29     1152.58     84.56 o 
  -7   5   3       37.80       15.72     42.84 o 
  -6   5   3     2157.28     2185.10    103.97 o 
  -5   5   3       72.63       37.83     38.91 o 
  -4   5   3       18.51       30.00     36.31 o 
  -3   5   3      753.62      649.25     60.14 o 
  -2   5   3      205.74      227.53     38.30 o 
  -1   5   3      502.65      565.52     58.91 o 
   0   5   3      433.68      249.68     39.15 o 
   1   5   3      252.26      282.31     53.94 o 
   2   5   3     5088.50     4798.49    140.79 o 
   3   5   3     6427.59     5969.33    158.18 o 
   4   5   3       13.17       77.43     41.71 o 
   5   5   3     4971.63     5050.15    156.31 o 
   6   5   3     3867.30     3536.83    133.25 o 
   7   5   3     1754.72     1832.13    101.50 o 
   8   5   3     1794.96     2049.93    108.82 o 
   9   5   3     2156.25     2386.66    117.44 o 
  10   5   3     1290.03     1567.92    107.90 o 
  11   5   3     1585.77     1439.31     98.03 o 
  12   5   3       29.77       25.81     49.15 o 
  13   5   3      366.99      392.55     59.17 o 
  14   5   3      443.74      381.49     67.79 o 
  15   5   3       32.38       58.53     49.02 o 
  16   5   3       33.11       54.96     43.60 o 
  17   5   3       12.54       25.41     56.79 o 
  18   5   3      218.57      277.47     82.56 o 
  19   5   3      571.79      521.11    101.72 o 
  20   5   3       73.78      106.46     63.90 o 
  21   5   3       13.42       62.60     62.60 o 
  22   5   3      155.95       22.68     62.72 o 
  23   5   3      183.32       15.45     69.23 o 
  24   5   3       40.77       63.26     79.06 o 
  25   5   3        1.42       16.05     67.29 o 
  26   5   3       42.75       24.45     67.61 o 
  27   5   3      262.91       40.94    101.97 o 
  28   5   3       44.10      107.16    107.16 o 
  29   5   3       10.36       89.60     89.60 o 
  30   5   3       12.33       88.85     88.85 o 
  31   5   3      448.74      323.12     92.26 o 
 -31   6   3       36.38       50.87     50.87 o 
 -30   6   3       34.01       14.90     47.06 o 
 -29   6   3      138.84       54.56     54.56 o 
 -28   6   3       15.24       61.11     54.00 o 
 -27   6   3      122.14       46.00     62.26 o 
 -26   6   3      135.65       99.27     65.25 o 
 -25   6   3       16.83        7.54     67.28 o 
 -24   6   3      173.10       52.27     70.47 o 
 -23   6   3      311.78      254.29     58.23 o 
 -22   6   3      145.15        7.20     57.89 o 
 -21   6   3      100.67       58.57     58.57 o 
 -20   6   3      236.52       60.58     60.58 o 
 -19   6   3      251.48       65.74     65.74 o 
 -18   6   3     1136.95      766.98     65.24 o 
 -17   6   3       34.02       43.33     52.08 o 
 -16   6   3      205.39       41.79     52.44 o 
 -15   6   3     1123.74      974.60     55.93 o 
 -14   6   3        8.62       59.18     59.18 o 
 -13   6   3      192.36       64.49     47.43 o 
 -12   6   3      243.67      207.08     38.14 o 
 -11   6   3       24.99       25.12     46.27 o 
 -10   6   3       18.40       24.33     39.79 o 
  -9   6   3     1988.90     1671.01     44.82 o 
  -8   6   3        3.37       27.60     39.04 o 
  -7   6   3     1288.55      901.62     43.18 o 
  -6   6   3     1899.90     1359.49     36.92 o 
  -5   6   3      298.42      249.37     33.82 o 
  -4   6   3      636.14      612.15     36.84 o 
  -3   6   3     3409.26     3396.11     40.70 o 
  -2   6   3        9.83       39.87     38.31 o 
  -1   6   3     1410.76     1148.21     38.02 o 
   0   6   3     2958.93     2370.64     44.39 o 
   1   6   3      456.68      593.67     45.71 o 
   2   6   3      988.31      897.47     35.04 o 
   3   6   3     1427.61     1328.87     91.52 o 
   4   6   3      879.48      807.85     79.87 o 
   5   6   3     7781.22     7956.08    205.69 o 
   6   6   3       63.09       93.51     49.09 o 
   7   6   3       94.06        9.64     54.80 o 
   8   6   3      947.14      983.27     93.85 o 
   9   6   3     1460.60     1369.75    101.23 o 
  10   6   3     4375.59     4263.51    169.00 o 
  11   6   3     1203.29     1375.19    107.46 o 
  12   6   3      603.68      495.22     79.96 o 
  13   6   3      270.18      244.86     74.21 o 
  14   6   3     2794.72     2942.54    158.87 o 
  15   6   3       21.28      106.46     61.02 o 
  16   6   3      498.05      343.69     86.76 o 
  17   6   3       99.09       73.84     63.35 o 
  18   6   3      193.64      145.70     69.03 o 
  19   6   3      605.42      651.15     92.98 o 
  20   6   3      879.15      920.79    113.87 o 
  21   6   3        8.12        7.54     61.92 o 
  22   6   3       37.86       77.38     58.96 o 
  23   6   3       12.21       31.60     74.08 o 
  24   6   3       22.44       24.04     69.48 o 
  25   6   3       55.24       56.87     66.42 o 
  26   6   3       19.48       40.82     72.61 o 
  27   6   3       10.99       32.72     67.47 o 
  28   6   3       16.65       89.60     81.90 o 
  29   6   3       76.59       78.57     78.57 o 
 -29   7   3      133.69        7.35     57.57 o 
 -28   7   3       16.39       37.50     63.19 o 
 -27   7   3      180.47      159.02     60.07 o 
 -26   7   3       21.43       60.83     70.47 o 
 -25   7   3       20.54       73.99     73.99 o 
 -24   7   3      169.42      263.99     73.53 o 
 -23   7   3      108.18        7.43     70.42 o 
 -22   7   3      122.65      132.34     72.06 o 
 -21   7   3      624.35      722.22     93.05 o 
 -20   7   3       90.47       84.86     67.07 o 
 -19   7   3      211.10      248.73     77.61 o 
 -18   7   3       60.29       26.96     65.28 o 
 -17   7   3     1063.81      997.06    102.07 o 
 -16   7   3      105.42        6.40     60.16 o 
 -15   7   3      652.58      657.23     76.94 o 
 -14   7   3       58.85       96.36     58.38 o 
 -13   7   3        1.28       41.00     55.23 o 
 -12   7   3      204.17      193.61     63.37 o 
 -11   7   3       99.94       66.54     50.84 o 
 -10   7   3      362.57      302.72     68.00 o 
  -9   7   3       23.34       26.45     49.85 o 
  -8   7   3      234.88      248.36     64.64 o 
  -7   7   3       47.71       45.72     52.13 o 
  -6   7   3      190.15      145.51     48.92 o 
  -5   7   3        3.14       29.88     42.26 o 
  -4   7   3      273.01      288.21     61.62 o 
  -3   7   3       79.34        5.04     45.60 o 
  -2   7   3        5.55       15.24     42.19 o 
  -1   7   3      310.73      402.16     64.42 o 
   0   7   3      343.54      351.00     72.81 o 
   1   7   3      147.01      228.14     54.40 o 
   2   7   3       41.55       71.52     42.89 o 
   3   7   3      148.99      119.81     54.03 o 
   4   7   3      138.33      148.92     48.63 o 
   5   7   3       37.44       61.42     51.66 o 
   6   7   3        0.32        5.27     57.23 o 
   7   7   3      244.64      145.13     65.18 o 
   8   7   3        2.90       54.29     54.29 o 
   9   7   3      205.53      141.18     68.02 o 
  10   7   3       27.55       11.57     47.87 o 
  11   7   3      461.48      328.18     77.54 o 
  12   7   3      521.99      540.43     77.72 o 
  13   7   3       14.49       50.58     63.29 o 
  14   7   3        4.24       19.52     66.80 o 
  15   7   3        5.72       20.15     70.68 o 
  16   7   3      788.88      856.94    105.26 o 
  17   7   3        7.05       71.08     48.20 o 
  18   7   3       12.85       61.54     61.54 o 
  19   7   3        2.69        7.48     63.98 o 
  20   7   3        0.52      107.27     57.34 o 
  21   7   3        0.04       15.64     68.19 o 
  22   7   3        7.56       57.41     57.41 o 
  23   7   3        4.51       32.26     69.45 o 
  24   7   3       11.24       57.09     60.46 o 
  25   7   3       11.26       82.03     71.51 o 
  26   7   3       81.59       41.06     64.15 o 
  27   7   3        7.33        0.00     53.03 o 
 -26   8   3        0.73       52.77     45.89 o 
 -25   8   3      307.54      285.27     64.81 o 
 -24   8   3       16.36       53.18     66.68 o 
 -23   8   3        4.81       62.86     62.86 o 
 -22   8   3        0.09       15.01     54.22 o 
 -21   8   3        5.61       37.17     66.05 o 
 -20   8   3      219.41       95.31     51.30 o 
 -19   8   3       43.82       43.28     66.15 o 
 -18   8   3      210.24       70.47     70.47 o 
 -17   8   3      153.19       62.50     62.50 o 
 -16   8   3       10.99       40.82     52.67 o 
 -15   8   3      224.66       70.36     70.36 o 
 -14   8   3      823.52      544.77     58.92 o 
 -13   8   3      214.33       57.27     59.31 o 
 -12   8   3        1.65       80.89     57.36 o 
 -11   8   3       14.64       53.83     53.83 o 
 -10   8   3       42.79       47.84     56.09 o 
  -9   8   3      113.48       23.50     51.16 o 
  -8   8   3      166.77       28.89     55.07 o 
  -7   8   3       19.11       11.44     49.66 o 
  -6   8   3      985.73      915.93     56.41 o 
  -5   8   3      508.95      389.44     61.72 o 
  -4   8   3       38.36        5.65     55.30 o 
  -3   8   3      114.51       54.09     54.09 o 
  -2   8   3      386.70      301.59     50.90 o 
  -1   8   3        5.86       35.10     62.50 o 
   0   8   3      198.30      193.87     49.76 o 
   1   8   3      188.21       23.72     53.64 o 
   2   8   3      188.49       16.08     53.43 o 
   3   8   3     1749.04     1517.85     55.83 o 
   4   8   3      270.05      240.09     41.98 o 
   5   8   3      106.59        5.66     56.07 o 
   6   8   3      553.60      724.16     91.18 o 
   7   8   3     1046.12     1229.61    113.54 o 
   8   8   3      372.81      371.90     74.89 o 
   9   8   3      355.03      404.99     79.10 o 
  10   8   3       16.26      127.42     52.53 o 
  11   8   3       63.57       58.71     74.11 o 
  12   8   3     1005.89     1109.06    119.85 o 
  13   8   3       25.33      150.57     59.65 o 
  14   8   3       38.41       91.21     57.41 o 
  15   8   3       60.01       28.74     69.66 o 
  16   8   3      197.83      206.01     77.86 o 
  17   8   3       34.51       22.55     62.54 o 
  18   8   3       76.07       30.72     66.10 o 
  19   8   3       68.10      195.91     72.23 o 
  20   8   3        4.28       70.37     70.37 o 
  21   8   3       10.05       80.87     64.66 o 
  22   8   3       31.54       65.43     73.16 o 
  23   8   3      105.96       65.99     67.99 o 
  24   8   3       56.08       82.78     56.16 o 
  25   8   3        0.02       41.36     83.15 o 
 -24   9   3        1.50       38.05     61.34 o 
 -23   9   3        7.70       15.30     54.03 o 
 -22   9   3       38.81        7.65     65.28 o 
 -21   9   3      168.70      228.51     58.98 o 
 -20   9   3      199.69      287.57     74.93 o 
 -19   9   3       11.10      127.52     54.57 o 
 -18   9   3        4.78       44.50     57.41 o 
 -17   9   3       14.79       29.27     52.76 o 
 -16   9   3       12.34       14.46     76.28 o 
 -15   9   3       30.70      134.84     58.13 o 
 -14   9   3        2.89       55.85     57.56 o 
 -13   9   3      185.92      329.72     71.36 o 
 -12   9   3       32.92        6.74     49.24 o 
 -11   9   3       24.67       52.79     52.79 o 
 -10   9   3        1.44       39.36     57.89 o 
  -9   9   3      105.32       32.33     67.50 o 
  -8   9   3       19.89       64.53     64.53 o 
  -7   9   3      123.21      101.25     66.97 o 
  -6   9   3      103.80       69.11     52.95 o 
  -5   9   3        2.41       18.82     62.35 o 
  -4   9   3       92.27       44.03     69.14 o 
  -3   9   3        3.82       31.77     53.49 o 
  -2   9   3      351.67      522.75     85.82 o 
  -1   9   3        0.62       19.69     56.90 o 
   0   9   3      123.98      146.77     66.71 o 
   1   9   3        0.49        6.72     58.66 o 
   2   9   3       60.99        6.01     63.76 o 
   3   9   3      134.22      157.74     70.85 o 
   4   9   3       13.58       24.22     58.71 o 
   5   9   3      161.82      275.82     63.97 o 
   6   9   3       76.64      102.93     53.81 o 
   7   9   3      198.97      341.65     74.92 o 
   8   9   3      125.32      113.81     76.65 o 
   9   9   3       74.58      211.51     71.20 o 
  10   9   3       75.32       90.41     72.62 o 
  11   9   3      141.42      219.77     73.99 o 
  12   9   3       25.50       28.90     67.81 o 
  13   9   3       18.49       58.97     73.73 o 
  14   9   3       15.48        0.00     66.43 o 
  15   9   3       77.68       30.63     71.01 o 
  16   9   3      417.18      353.59     69.34 o 
  17   9   3       92.15       39.70     73.12 o 
  18   9   3        2.15       56.41     62.94 o 
  19   9   3        0.43       16.34     65.29 o 
  20   9   3        7.69       82.54     66.07 o 
  21   9   3        9.15       24.98     62.83 o 
  22   9   3       21.17       80.24     80.24 o 
 -20  10   3       35.37       54.23     57.49 o 
 -19  10   3        5.16       61.88     69.15 o 
 -18  10   3        0.01       53.94     64.87 o 
 -17  10   3       22.09       22.97     54.67 o 
 -16  10   3        5.63       53.10     59.25 o 
 -15  10   3        8.58       52.61     58.68 o 
 -14  10   3        5.05       14.91     62.27 o 
 -13  10   3        5.31       64.17     64.17 o 
 -12  10   3        0.03        7.24     58.70 o 
 -11  10   3       10.41       50.42     53.42 o 
 -10  10   3       17.81       42.78     55.20 o 
  -9  10   3       21.39       21.16     58.65 o 
  -8  10   3       45.64       98.07     55.14 o 
  -7  10   3      136.37       62.59     64.87 o 
  -6  10   3       33.93       76.21     60.83 o 
  -5  10   3       57.54      138.60     54.55 o 
  -4  10   3       96.73       20.85     64.90 o 
  -3  10   3      219.81      140.62     62.84 o 
  -2  10   3      218.54      157.23     59.83 o 
  -1  10   3      409.06      407.67     86.09 o 
   0  10   3      496.73      266.07     90.56 o 
   1  10   3      258.01       37.26     75.52 o 
   2  10   3      107.29        0.00     67.07 o 
   3  10   3      416.85      365.46     58.40 o 
   4  10   3      142.35       54.51     54.51 o 
   5  10   3        0.13       88.67     50.55 o 
   6  10   3        2.14       77.09     44.91 o 
   7  10   3        2.40      100.25     56.37 o 
   8  10   3       73.67       65.57     74.69 o 
   9  10   3       12.57      103.70     61.08 o 
  10  10   3       30.62       79.63     79.63 o 
  11  10   3       16.16       64.84     64.84 o 
  12  10   3        0.18        7.75     73.26 o 
  13  10   3       98.38       39.41     70.09 o 
  14  10   3       17.91       64.00     53.08 o 
  15  10   3       29.05       48.70     56.19 o 
  16  10   3        0.10       32.83     74.38 o 
  17  10   3       10.54       24.92     69.03 o 
  18  10   3       36.01       41.94     61.05 o 
 -15  11   3       19.44       63.04     73.96 o 
 -14  11   3       25.10       31.41     72.75 o 
 -13  11   3       79.88        0.00     60.44 o 
 -12  11   3       29.21        7.79     57.56 o 
 -11  11   3        0.61       73.19     73.19 o 
 -10  11   3      182.00       84.28     61.82 o 
  -9  11   3       25.24        7.66     58.57 o 
  -8  11   3        1.87       45.53     61.65 o 
  -7  11   3      156.73      151.32     62.37 o 
  -6  11   3        8.98       76.66     76.66 o 
  -5  11   3       17.55      105.94     46.67 o 
  -4  11   3       35.86        0.00     58.91 o 
  -3  11   3       85.61      130.79     64.79 o 
  -2  11   3       64.81      125.15     65.47 o 
  -1  11   3      193.57      270.83     69.43 o 
   0  11   3       34.38       64.69     69.57 o 
   1  11   3        8.54       83.02     83.02 o 
   2  11   3       81.03       21.91     63.12 o 
   3  11   3       70.79       13.57     55.95 o 
   4  11   3       70.66       56.98     56.98 o 
   5  11   3        5.29       29.26     61.23 o 
   6  11   3       22.56        7.54     56.00 o 
   7  11   3      134.01       61.74     64.52 o 
   8  11   3        6.41       15.71     61.74 o 
   9  11   3       64.16       31.80     57.37 o 
  10  11   3       41.31       64.46     74.74 o 
  11  11   3       24.38       57.12     57.12 o 
  12  11   3       69.64       24.78     68.60 o 
  13  11   3       11.35       50.10     57.78 o 
 -34   0   4        1.38       30.09     47.57 o 
 -33   0   4       51.73       71.78     71.78 o 
 -32   0   4       40.68       79.08     56.97 o 
 -31   0   4       43.56       72.03     60.46 o 
 -30   0   4      331.76      281.62     73.32 o 
 -29   0   4      405.62      562.30     87.26 o 
 -28   0   4      136.73       39.78     82.36 o 
 -27   0   4        9.27       15.73     78.56 o 
 -26   0   4     2359.02     2302.44    164.31 o 
 -25   0   4     3723.19     3402.19    201.07 o 
 -24   0   4      508.15      677.94    128.08 o 
 -23   0   4    14355.75    14769.82    357.18 o 
 -22   0   4      665.44      691.10    113.76 o 
 -21   0   4      914.32      863.54     91.59 o 
 -20   0   4        5.38        6.20     57.14 o 
 -19   0   4     1258.47     1078.88    102.58 o 
 -18   0   4     8035.29     8086.81    231.55 o 
 -17   0   4    10112.14     9489.11    241.83 o 
 -16   0   4     1065.66     1124.16     90.13 o 
 -15   0   4      259.94      210.62     46.03 o 
 -14   0   4     8526.15    10886.60    228.78 o 
 -13   0   4    13629.48    14138.30    250.60 o 
 -12   0   4      513.51      393.88     43.36 o 
 -11   0   4      210.39      173.43     42.63 o 
 -10   0   4    20296.02    20517.32    265.78 o 
  -9   0   4     1308.72     1269.38     81.94 o 
  -8   0   4    47128.41    46447.71    365.38 o 
  -7   0   4    11678.76    10876.38    173.02 o 
  -6   0   4     4137.34     4163.63    105.28 o 
  -5   0   4    37679.46    38218.64    295.40 o 
  -4   0   4    10075.28    10631.00    151.73 o 
  -3   0   4    43677.32    45680.27    301.90 o 
  -2   0   4    13661.60    12819.06    155.78 o 
  -1   0   4    16136.93    16668.02    176.54 o 
   0   0   4    16161.55    17122.23    183.51 o 
   1   0   4    29043.41    31047.32    247.35 o 
   2   0   4    23730.31    23298.19    218.86 o 
   3   0   4     5666.74     5684.10    116.25 o 
   4   0   4    26814.03    28030.18    263.01 o 
   5   0   4      979.96      906.66     56.38 o 
   6   0   4    10413.92    10523.49    177.61 o 
   7   0   4    12576.32    13895.27    213.34 o 
   8   0   4      610.31      534.99     52.91 o 
   9   0   4      516.49      376.53     46.32 o 
  10   0   4     2410.91     2899.01    115.18 o 
  11   0   4      135.62      109.64     47.73 o 
  12   0   4     5308.36     6369.00    178.24 o 
  13   0   4     4175.22     4278.48    156.25 o 
  14   0   4       72.69       67.85     48.04 o 
  15   0   4      195.65      211.68     49.88 o 
  16   0   4        4.88       29.72     37.95 o 
  17   0   4      470.97      617.35     74.48 o 
  18   0   4        0.00       26.65     57.36 o 
  19   0   4       22.91       91.41     49.26 o 
  20   0   4      914.31     1123.16    112.08 o 
  21   0   4        2.58       15.49     54.73 o 
  22   0   4      127.78       48.43     68.45 o 
  23   0   4       38.69       41.87     67.42 o 
  24   0   4      121.84      120.92     80.10 o 
  25   0   4     2016.49     1820.28    150.92 o 
  26   0   4      675.11      444.58    106.93 o 
  27   0   4       11.15        9.26     78.73 o 
  28   0   4        9.85      111.71     64.52 o 
  29   0   4       22.25       37.29     63.24 o 
  30   0   4       99.89       64.96     82.57 o 
  31   0   4      130.64       82.56     82.56 o 
  32   0   4      570.86      691.64    107.40 o 
  33   0   4        2.49       17.44     66.40 o 
 -34   1   4       14.25       31.76     53.85 o 
 -33   1   4       57.51      131.01     65.50 o 
 -32   1   4       19.32       25.12     69.49 o 
 -31   1   4       43.27       25.44     76.34 o 
 -30   1   4        1.52       34.15     60.37 o 
 -29   1   4      205.10      153.44     75.30 o 
 -28   1   4      439.69      422.83     88.70 o 
 -27   1   4      352.10      308.50     87.02 o 
 -26   1   4        0.13        0.00     69.40 o 
 -25   1   4       20.96       15.90     79.65 o 
 -24   1   4      695.36      896.55    112.49 o 
 -23   1   4     1199.44     1320.35    124.62 o 
 -22   1   4      334.55      199.72     91.86 o 
 -21   1   4     1675.09     1798.73    138.31 o 
 -20   1   4        0.55       12.84     58.29 o 
 -19   1   4      108.96       42.51     63.41 o 
 -18   1   4       80.81       28.55     52.03 o 
 -17   1   4      644.02      574.00     78.60 o 
 -16   1   4       26.55       15.04     37.94 o 
 -15   1   4       62.43       18.68     33.73 o 
 -14   1   4      115.63       21.80     41.58 o 
 -13   1   4     1330.15     1177.20     34.59 o 
 -12   1   4     1185.31      890.29     52.88 o 
 -11   1   4    18755.74    20558.39     92.34 o 
 -10   1   4     7886.98     7540.29    162.49 o 
  -9   1   4      605.82      750.07     59.11 o 
  -8   1   4     2381.37     2065.59     21.82 o 
  -7   1   4       15.25       15.29     24.14 o 
  -6   1   4      889.92      840.60     49.03 o 
  -5   1   4     8073.47     9025.47    145.37 o 
  -4   1   4       41.07      121.00     28.71 o 
  -3   1   4     1283.24     1399.64     58.72 o 
  -2   1   4     8469.05     8726.25    133.71 o 
  -1   1   4    26373.25    29601.82    242.98 o 
   0   1   4    36686.20    38996.13    284.03 o 
   1   1   4      387.67      354.91     33.71 o 
   2   1   4     1599.34     1507.95     60.77 o 
   3   1   4     3533.09     3519.85     93.39 o 
   4   1   4     7334.22     7393.18    138.43 o 
   5   1   4    18973.19    18809.67    225.23 o 
   6   1   4     4493.44     4762.31    120.40 o 
   7   1   4      691.27      715.81     53.56 o 
   8   1   4    12196.22    13562.74    218.90 o 
   9   1   4     2552.99     3024.36    110.28 o 
  10   1   4    21033.31    22119.19    301.52 o 
  11   1   4    14104.64    15251.85    260.84 o 
  12   1   4     4936.47     5404.50    167.67 o 
  13   1   4        0.02        4.69     42.55 o 
  14   1   4     5478.59     6032.10    186.79 o 
  15   1   4     2576.80     2397.21    131.78 o 
  16   1   4      134.95      124.74     61.55 o 
  17   1   4     3360.63     3904.27    168.79 o 
  18   1   4      164.77       89.10     63.06 o 
  19   1   4      445.75      396.05     78.56 o 
  20   1   4      197.79      148.16     74.36 o 
  21   1   4      148.73      192.09     70.82 o 
  22   1   4       70.39      238.77     68.48 o 
  23   1   4       75.40       23.97     72.01 o 
  24   1   4        4.97       71.53     71.53 o 
  25   1   4      145.34       42.44     77.44 o 
  26   1   4       23.69        0.00     79.67 o 
  27   1   4      124.85      273.88     87.07 o 
  28   1   4      603.96      830.17    108.27 o 
  29   1   4      125.30      170.20     98.52 o 
  30   1   4      228.69      383.81     73.05 o 
  31   1   4        0.17       26.46     76.45 o 
  32   1   4        0.26       72.40     72.40 o 
  33   1   4       30.52      193.33     57.64 o 
 -34   2   4       87.81      119.67     71.79 o 
 -33   2   4        3.90       68.34     68.34 o 
 -32   2   4      391.12      444.94     86.87 o 
 -31   2   4        9.37       42.46     63.03 o 
 -30   2   4        7.54       68.19     63.79 o 
 -29   2   4      770.48      704.75     99.35 o 
 -28   2   4      106.70       67.20     72.24 o 
 -27   2   4       19.24       41.27     73.39 o 
 -26   2   4      666.92      878.56    106.60 o 
 -25   2   4       39.57       74.23     74.23 o 
 -24   2   4      184.45      174.04     80.42 o 
 -23   2   4     2006.72     1971.67    152.46 o 
 -22   2   4        5.92       13.96     59.92 o 
 -21   2   4      346.35      332.17     67.80 o 
 -20   2   4       76.58       50.54     62.47 o 
 -19   2   4     1656.26     1871.05    124.45 o 
 -18   2   4       26.15       11.24     46.58 o 
 -17   2   4      625.44      743.91     77.41 o 
 -16   2   4     1862.89     1642.12    107.17 o 
 -15   2   4        0.72        9.33     38.59 o 
 -14   2   4        0.03       56.95     35.88 o 
 -13   2   4     3649.71     4743.01    150.40 o 
 -12   2   4       88.17       64.98     41.68 o 
 -11   2   4     2058.79     2373.27    101.10 o 
 -10   2   4       53.88        3.32     37.27 o 
  -9   2   4     6413.01     6549.88    149.99 o 
  -8   2   4     1865.48     1959.01     80.66 o 
  -7   2   4      209.36      270.59     38.46 o 
  -6   2   4     2631.56     2701.73     90.99 o 
  -5   2   4     1826.76     1840.45     71.54 o 
  -4   2   4     7266.92     8267.58    146.71 o 
  -3   2   4      362.18      333.10     36.03 o 
  -2   2   4     2353.32     2594.56     81.86 o 
  -1   2   4      511.72      421.20     41.83 o 
   0   2   4     1888.94     2125.72     77.45 o 
   1   2   4     6972.62     6287.57    127.43 o 
   2   2   4    16368.87    19118.88    218.29 o 
   3   2   4       24.13       40.07     29.84 o 
   4   2   4     3732.00     3695.01    103.98 o 
   5   2   4       25.75       42.33     33.57 o 
   6   2   4     3041.65     2609.59     92.38 o 
   7   2   4     8924.69     8815.01    174.31 o 
   8   2   4     2316.74     2579.88    101.87 o 
   9   2   4     7479.47     8898.51    186.61 o 
  10   2   4      429.03      479.98     61.91 o 
  11   2   4      316.20      301.47     48.72 o 
  12   2   4       10.70       83.61     39.15 o 
  13   2   4      978.24     1266.47     82.85 o 
  14   2   4     5071.95     5114.90    180.80 o 
  15   2   4      340.93      153.77     68.46 o 
  16   2   4      763.95      646.28     86.20 o 
  17   2   4      334.19      392.34     74.27 o 
  18   2   4      202.59      181.90     57.15 o 
  19   2   4      230.07      171.55     59.05 o 
  20   2   4        3.81       13.89     61.92 o 
  21   2   4     1249.66      933.02    115.48 o 
  22   2   4      153.95       82.88     77.92 o 
  23   2   4        7.68       85.92     56.85 o 
  24   2   4      142.49      273.96     91.91 o 
  25   2   4      660.56      661.96    113.43 o 
  26   2   4       21.41       42.31     77.00 o 
  27   2   4       19.10       74.38     74.38 o 
  28   2   4      260.91      173.38     93.36 o 
  29   2   4       31.26       43.51     74.29 o 
  30   2   4       62.13       43.31     72.92 o 
  31   2   4       18.30       68.42     73.56 o 
  32   2   4       81.17      167.61     69.13 o 
  33   2   4      225.99      162.72     85.36 o 
 -34   3   4      163.67       75.89     73.60 o 
 -33   3   4        0.99        0.00     63.81 o 
 -32   3   4       12.53       64.40     60.23 o 
 -31   3   4       18.87       98.13     69.41 o 
 -30   3   4      153.41      181.13     82.35 o 
 -29   3   4        6.85       16.50     65.81 o 
 -28   3   4      570.83      489.93     99.98 o 
 -27   3   4       78.62       32.16     80.49 o 
 -26   3   4      974.88     1175.90    126.52 o 
 -25   3   4      485.97      630.80    107.70 o 
 -24   3   4      274.78      395.41     94.72 o 
 -23   3   4      554.89      540.24     99.05 o 
 -22   3   4        0.23       65.36     65.36 o 
 -21   3   4      220.67      198.95     74.48 o 
 -20   3   4       43.90       75.97     49.02 o 
 -19   3   4       55.65      132.52     63.76 o 
 -18   3   4     2034.89     2070.20    121.60 o 
 -17   3   4      563.12      660.81     84.21 o 
 -16   3   4     1081.57     1111.14     90.56 o 
 -15   3   4      177.36      101.55     48.11 o 
 -14   3   4      579.10      734.18     76.42 o 
 -13   3   4     5738.99     5985.68    172.79 o 
 -12   3   4     1928.58     2198.07    106.26 o 
 -11   3   4      527.18      424.93     53.46 o 
 -10   3   4      227.91      170.10     49.24 o 
  -9   3   4     1046.22     1297.24     74.24 o 
  -8   3   4      928.03      989.88     66.23 o 
  -7   3   4     6327.89     4580.40    124.68 o 
  -6   3   4     5248.73     3730.86    113.02 o 
  -5   3   4      200.51      202.22     33.26 o 
  -4   3   4     1265.48     1465.76     69.04 o 
  -3   3   4    10335.73    10877.09    181.48 o 
  -2   3   4     8119.04     8358.98    158.27 o 
  -1   3   4     1436.91     1479.07     72.77 o 
   0   3   4    18706.90    20701.94    253.10 o 
   1   3   4     8659.25     8788.81    165.93 o 
   2   3   4      549.53      525.46     47.97 o 
   3   3   4     8607.58     8756.92    165.40 o 
   4   3   4      401.23      286.73     49.40 o 
   5   3   4      303.14      265.41     39.78 o 
   6   3   4       67.56      160.95     34.81 o 
   7   3   4        0.88       24.67     32.12 o 
   8   3   4     5849.41     5721.96    156.51 o 
   9   3   4     1399.98     1487.32     86.84 o 
  10   3   4     1103.28      989.13     79.47 o 
  11   3   4      663.08      509.60     61.73 o 
  12   3   4     1924.03     1993.74    109.44 o 
  13   3   4      464.82      438.17     57.21 o 
  14   3   4     3563.84     4136.11    157.39 o 
  15   3   4      240.29      217.30     66.07 o 
  16   3   4       74.11       68.75     54.31 o 
  17   3   4     1654.06     1422.62    113.72 o 
  18   3   4       32.62       63.30     57.33 o 
  19   3   4      974.77      935.50    104.64 o 
  20   3   4     1207.63     1310.12    114.56 o 
  21   3   4      139.69      144.39     62.15 o 
  22   3   4       21.37       64.86     64.86 o 
  23   3   4       12.28        7.70     80.17 o 
  24   3   4        1.24       15.95     66.71 o 
  25   3   4      729.70      710.52    117.54 o 
  26   3   4      126.99      166.50     82.44 o 
  27   3   4        2.18      109.71     59.01 o 
  28   3   4        2.54       34.02     66.87 o 
  29   3   4       44.28      144.60     54.49 o 
  30   3   4      116.28      169.03     75.62 o 
  31   3   4      203.13      191.68     83.78 o 
  32   3   4       26.28       16.34     78.98 o 
 -33   4   4      415.21      382.66     85.25 o 
 -32   4   4      138.75        0.00     80.29 o 
 -31   4   4        0.22       39.40     67.33 o 
 -30   4   4      113.53       63.82     76.52 o 
 -29   4   4       50.70       66.56     66.56 o 
 -28   4   4      980.48     1118.36    127.28 o 
 -27   4   4      371.25      459.04     76.69 o 
 -26   4   4       25.30       62.37     77.94 o 
 -25   4   4      213.37      374.08     86.03 o 
 -24   4   4       15.27      104.18     58.60 o 
 -23   4   4      119.27       86.04     86.04 o 
 -22   4   4     1665.06     2142.12    136.88 o 
 -21   4   4      142.19      336.04     81.18 o 
 -20   4   4      190.26       83.92     76.11 o 
 -19   4   4     2110.52     2211.78    132.48 o 
 -18   4   4     2127.28     2101.19    132.03 o 
 -17   4   4       11.89       58.73     58.73 o 
 -16   4   4     1937.65     2058.77    120.32 o 
 -15   4   4        2.64       35.74     47.07 o 
 -14   4   4      284.48      359.16     54.86 o 
 -13   4   4     3167.21     3352.32    135.71 o 
 -12   4   4      324.36      303.43     55.46 o 
 -11   4   4    13484.14    13556.04    256.08 o 
 -10   4   4      734.09      641.19     62.61 o 
  -9   4   4      558.69      457.25     68.46 o 
  -8   4   4     2923.68     3129.53    120.25 o 
  -7   4   4     2405.53     2398.91     98.68 o 
  -6   4   4      632.90      551.27     57.56 o 
  -5   4   4      109.92      153.59     45.18 o 
  -4   4   4      409.45      278.60     47.58 o 
  -3   4   4      601.58      729.33     56.89 o 
  -2   4   4      305.82      230.12     41.77 o 
  -1   4   4      565.26      519.55     51.39 o 
   0   4   4     2911.01     3328.71    114.76 o 
   1   4   4     1385.59     1348.20     77.82 o 
   2   4   4      802.54      849.50     63.83 o 
   3   4   4    17230.07    18361.56    260.05 o 
   4   4   4      117.33       70.16     43.23 o 
   5   4   4     1698.80     1612.05     88.31 o 
   6   4   4     1253.66     1398.07     88.25 o 
   7   4   4     2346.88     2438.57    105.29 o 
   8   4   4      706.97      545.88     68.31 o 
   9   4   4       73.00      119.91     41.54 o 
  10   4   4     2322.19     2450.92    115.75 o 
  11   4   4     1018.52     1013.64     82.11 o 
  12   4   4     2027.79     2174.79    119.71 o 
  13   4   4      358.72      309.72     65.74 o 
  14   4   4        0.03       10.87     40.55 o 
  15   4   4       26.22       73.85     48.57 o 
  16   4   4       30.03        0.00     50.48 o 
  17   4   4       48.69       68.46     54.63 o 
  18   4   4      895.49      787.29    102.28 o 
  19   4   4        3.88       45.97     45.97 o 
  20   4   4      485.46      409.11     82.25 o 
  21   4   4       49.95       71.70     71.70 o 
  22   4   4        7.93       75.18     75.18 o 
  23   4   4      627.69      614.89    104.73 o 
  24   4   4       33.53       31.95     69.57 o 
  25   4   4       79.11       48.90     71.90 o 
  26   4   4        0.01       16.55     72.13 o 
  27   4   4       88.08       58.54     54.77 o 
  28   4   4        0.52      109.06     77.38 o 
  29   4   4      149.87      125.55     95.03 o 
  30   4   4        0.94       71.36     71.36 o 
  31   4   4      290.82      171.16     61.54 o 
 -32   5   4       42.34       51.91     63.38 o 
 -31   5   4        6.49        7.62     55.47 o 
 -30   5   4       26.73       70.60     70.60 o 
 -29   5   4       72.70      180.03     56.96 o 
 -28   5   4        0.78       47.09     50.88 o 
 -27   5   4        0.56       70.35     70.35 o 
 -26   5   4      135.19       30.93     45.15 o 
 -25   5   4        1.17       30.55     47.06 o 
 -24   5   4       46.74       44.85     57.89 o 
 -23   5   4       81.88       65.75     65.75 o 
 -22   5   4       27.83       92.25     52.65 o 
 -21   5   4      132.09       20.62     81.74 o 
 -20   5   4       59.63        0.00     63.04 o 
 -19   5   4      937.43     1018.93    110.46 o 
 -18   5   4        0.17       12.33     55.83 o 
 -17   5   4      450.39      509.28     77.23 o 
 -16   5   4      248.30      352.36     61.18 o 
 -15   5   4      175.18      185.32     57.69 o 
 -14   5   4      602.80      627.10     75.69 o 
 -13   5   4     1597.81     1519.13    110.91 o 
 -12   5   4      379.69      447.79     68.23 o 
 -11   5   4     1857.62     1894.57    107.77 o 
 -10   5   4     1192.93     1210.37     90.98 o 
  -9   5   4       62.03        0.00     50.79 o 
  -8   5   4     1583.17     1929.40     97.81 o 
  -7   5   4     1887.26     1763.87     93.43 o 
  -6   5   4      868.45     1000.29     72.02 o 
  -5   5   4      128.16      154.94     44.09 o 
  -4   5   4     3281.97     3813.61    134.24 o 
  -3   5   4        2.68        7.95     36.84 o 
  -2   5   4     2323.60     2473.34    110.60 o 
  -1   5   4        5.73       11.96     35.80 o 
   0   5   4       41.36       12.14     37.71 o 
   1   5   4       12.57       35.92     33.15 o 
   2   5   4     1703.65     1669.52     92.96 o 
   3   5   4      844.56      779.97     68.84 o 
   4   5   4      672.61      781.25     69.76 o 
   5   5   4      633.76      899.15     71.86 o 
   6   5   4      324.24      239.64     52.81 o 
   7   5   4      160.98      300.67     50.05 o 
   8   5   4     1154.99     1147.78     88.04 o 
   9   5   4     1104.85     1165.54     91.42 o 
  10   5   4        5.07       39.39     41.19 o 
  11   5   4      244.67      265.82     52.60 o 
  12   5   4        3.05       42.60     45.74 o 
  13   5   4      202.14      415.63     64.39 o 
  14   5   4      164.67       69.26     58.36 o 
  15   5   4     2062.23     2201.82    133.46 o 
  16   5   4      776.37      939.55    109.62 o 
  17   5   4      200.61      188.99     63.54 o 
  18   5   4     1890.56     1563.36    122.36 o 
  19   5   4      651.16      617.45     92.04 o 
  20   5   4       18.99      152.43     54.77 o 
  21   5   4     1024.60     1227.93    114.99 o 
  22   5   4       33.96       23.07     78.88 o 
  23   5   4      364.08      347.17     85.03 o 
  24   5   4      512.91      459.10    107.17 o 
  25   5   4       61.34       73.63     83.91 o 
  26   5   4      197.17      157.24     84.00 o 
  27   5   4      331.36      532.70    105.26 o 
  28   5   4       53.18       95.24     95.24 o 
  29   5   4      236.67      339.01     92.46 o 
  30   5   4       38.94       73.38     64.69 o 
 -30   6   4        1.30        0.00     48.79 o 
 -29   6   4       42.83       30.58     71.73 o 
 -28   6   4        0.09       15.44     52.38 o 
 -27   6   4       52.33        7.75     62.44 o 
 -26   6   4       41.48       38.56     59.25 o 
 -25   6   4       70.34      153.08     70.97 o 
 -24   6   4        0.37       68.40     68.40 o 
 -23   6   4        0.34       29.65     56.54 o 
 -22   6   4      227.91      203.34     72.63 o 
 -21   6   4       16.80       35.46     64.55 o 
 -20   6   4      304.93      372.32     77.35 o 
 -19   6   4        7.86       40.13     63.46 o 
 -18   6   4      112.03      136.12     64.47 o 
 -17   6   4       85.94      131.69     56.47 o 
 -16   6   4       30.50       54.57     54.57 o 
 -15   6   4     1537.13     1639.31    124.71 o 
 -14   6   4       33.72       39.59     55.67 o 
 -13   6   4        6.49       16.39     59.15 o 
 -12   6   4        0.42       15.88     47.58 o 
 -11   6   4       53.80       56.37     56.37 o 
 -10   6   4     5677.77     5514.36    185.20 o 
  -9   6   4      814.45      983.83     79.51 o 
  -8   6   4      865.28     1018.26     88.26 o 
  -7   6   4       33.99       43.89     43.89 o 
  -6   6   4      512.93      614.70     62.92 o 
  -5   6   4     1854.57     1695.02    101.69 o 
  -4   6   4      984.46     1007.46     81.89 o 
  -3   6   4      651.92      848.74     77.70 o 
  -2   6   4      941.24      881.24     75.69 o 
  -1   6   4      205.85      207.70     54.78 o 
   0   6   4       37.37       46.82     35.63 o 
   1   6   4      228.57      194.08     51.88 o 
   2   6   4      433.36      361.04     58.72 o 
   3   6   4     2069.62     2252.68    112.73 o 
   4   6   4       80.71       49.81     49.38 o 
   5   6   4      792.84      812.76     85.63 o 
   6   6   4       33.81       52.88     43.84 o 
   7   6   4       57.77       52.83     52.83 o 
   8   6   4     1470.23     1557.94    108.01 o 
   9   6   4      983.66      981.01     97.14 o 
  10   6   4       77.55      184.08     60.24 o 
  11   6   4     1647.74     1577.00    120.20 o 
  12   6   4       89.05       28.92     66.73 o 
  13   6   4       24.48      101.77     66.90 o 
  14   6   4       96.17      117.78     50.76 o 
  15   6   4     1028.39      956.29    102.91 o 
  16   6   4      136.44      185.94     64.43 o 
  17   6   4      139.84       27.48     45.59 o 
  18   6   4       61.44       64.23     64.23 o 
  19   6   4       42.27       29.26     49.58 o 
  20   6   4       61.74        7.50     68.48 o 
  21   6   4       50.37      138.84     42.25 o 
  22   6   4        5.42        7.86     48.04 o 
  23   6   4        6.99       16.06     60.17 o 
  24   6   4        8.51       98.03     40.04 o 
  25   6   4      144.72      173.41     82.15 o 
  26   6   4       79.15       91.38     81.00 o 
  27   6   4      128.45       91.47     83.55 o 
  28   6   4       34.64       24.82     71.62 o 
  29   6   4        0.64       71.30     71.30 o 
 -29   7   4       63.39        0.00     54.83 o 
 -28   7   4       15.39       22.77     68.25 o 
 -27   7   4       36.44       15.35     61.27 o 
 -26   7   4        5.20        7.71     55.97 o 
 -25   7   4       80.78      161.33     69.10 o 
 -24   7   4        3.09       76.33     66.58 o 
 -23   7   4       13.93       68.01     75.17 o 
 -22   7   4      466.80      424.37     95.61 o 
 -21   7   4      496.16      636.33     97.35 o 
 -20   7   4       63.61       43.02     58.22 o 
 -19   7   4      220.87       49.05     59.80 o 
 -18   7   4       49.66       47.81     58.38 o 
 -17   7   4      101.15       53.22     65.88 o 
 -16   7   4       42.33       25.90     55.73 o 
 -15   7   4       54.90        0.00     57.74 o 
 -14   7   4        0.91        6.09     63.98 o 
 -13   7   4        0.24       35.72     52.60 o 
 -12   7   4      162.43       52.26     54.14 o 
 -11   7   4       56.67        5.63     55.14 o 
 -10   7   4      291.53      249.85     54.98 o 
  -9   7   4     1247.49     1102.08     47.78 o 
  -8   7   4     1687.08     1394.59     54.96 o 
  -7   7   4      122.11       15.71     47.14 o 
  -6   7   4      280.13      299.43     50.62 o 
  -5   7   4      165.10       49.39     49.39 o 
  -4   7   4       56.64       36.33     45.52 o 
  -3   7   4     1035.78      725.51     52.61 o 
  -2   7   4       35.40        5.31     48.67 o 
  -1   7   4      585.87      377.79     43.96 o 
   0   7   4       13.81       42.77     55.08 o 
   1   7   4        1.06       42.26     47.28 o 
   2   7   4        6.29       19.93     44.57 o 
   3   7   4     1436.31     1366.01     99.76 o 
   4   7   4      206.76      207.49     67.74 o 
   5   7   4       22.15        5.19     62.43 o 
   6   7   4     3871.31     4089.63    171.43 o 
   7   7   4       21.48       65.90     65.90 o 
   8   7   4      312.51      367.02     68.93 o 
   9   7   4     1144.14     1077.58    104.26 o 
  10   7   4      300.60      374.80     76.42 o 
  11   7   4      115.05       48.91     64.74 o 
  12   7   4      916.03     1170.30    112.22 o 
  13   7   4      119.79      136.06     66.39 o 
  14   7   4       89.20      173.35     57.34 o 
  15   7   4      899.95     1118.85    114.21 o 
  16   7   4       18.65       63.58     53.36 o 
  17   7   4       79.75      123.43     61.19 o 
  18   7   4        8.33       74.52     59.65 o 
  19   7   4      105.98      175.77     74.50 o 
  20   7   4      192.19      281.28     74.13 o 
  21   7   4       54.04       95.69     75.65 o 
  22   7   4      106.60       81.06     76.05 o 
  23   7   4        7.23       32.86     70.72 o 
  24   7   4      271.60      431.45     83.00 o 
  25   7   4       11.20       41.71     88.64 o 
  26   7   4        4.15       75.07     66.26 o 
  27   7   4       37.08       58.11     64.85 o 
 -26   8   4        5.49       69.18     69.18 o 
 -25   8   4        0.63       63.43     63.43 o 
 -24   8   4       73.85       76.96     76.96 o 
 -23   8   4       12.80       15.33     73.57 o 
 -22   8   4        8.10      106.65     50.53 o 
 -21   8   4       64.73      143.20     66.97 o 
 -20   8   4       54.06       66.95     64.43 o 
 -19   8   4       28.04       65.84     49.12 o 
 -18   8   4       60.56        0.00     65.89 o 
 -17   8   4       12.22        7.08     60.26 o 
 -16   8   4      288.56      317.65     73.05 o 
 -15   8   4      201.73      189.26     61.25 o 
 -14   8   4        0.65       66.15     68.12 o 
 -13   8   4      244.94      271.96     67.28 o 
 -12   8   4       14.05       82.46     58.44 o 
 -11   8   4      372.78      540.89     78.36 o 
 -10   8   4       59.83       68.83     68.83 o 
  -9   8   4      403.87      402.38     76.70 o 
  -8   8   4      155.08      136.25     67.84 o 
  -7   8   4     1824.49     2304.57    134.35 o 
  -6   8   4      109.83      169.03     68.25 o 
  -5   8   4      821.80      925.69     90.74 o 
  -4   8   4      589.30      801.38     88.11 o 
  -3   8   4      275.68      372.12     65.46 o 
  -2   8   4     1248.96     1604.03    121.19 o 
  -1   8   4     1132.85     1154.74    112.69 o 
   0   8   4      425.44      404.74     79.94 o 
   1   8   4        0.11       59.78     50.00 o 
   2   8   4      209.02      273.81     55.04 o 
   3   8   4      449.10      585.14     76.78 o 
   4   8   4       34.28       16.79     52.21 o 
   5   8   4      412.20      462.28     76.66 o 
   6   8   4       29.40       35.66     61.73 o 
   7   8   4       97.32       97.44     66.13 o 
   8   8   4       58.11       87.17     55.68 o 
   9   8   4       44.20       82.80     49.74 o 
  10   8   4        1.32       84.72     55.63 o 
  11   8   4      644.72      380.09     88.69 o 
  12   8   4      200.62      245.84     76.66 o 
  13   8   4      637.67      524.57    100.61 o 
  14   8   4       32.38        7.21     72.72 o 
  15   8   4       16.59      102.70     60.49 o 
  16   8   4      144.67       37.52     77.64 o 
  17   8   4        4.53       46.04     72.79 o 
  18   8   4      224.97      235.01     71.76 o 
  19   8   4       67.49       71.81     69.17 o 
  20   8   4        5.50       67.43     67.43 o 
  21   8   4       10.96       57.65     61.02 o 
  22   8   4        5.40        0.00     70.58 o 
  23   8   4        4.35       16.77     66.01 o 
  24   8   4       75.40       92.57     64.64 o 
 -23   9   4        3.15       15.53     63.99 o 
 -22   9   4        1.87       54.32     63.53 o 
 -21   9   4        0.07       15.45     64.71 o 
 -20   9   4        8.38       15.38     60.50 o 
 -19   9   4       16.43       70.27     70.27 o 
 -18   9   4       27.00       60.30     65.71 o 
 -17   9   4       14.33       44.62     44.62 o 
 -16   9   4       26.36       29.32     52.84 o 
 -15   9   4        1.43       14.45     51.07 o 
 -14   9   4       35.42       51.25     51.25 o 
 -13   9   4        2.83       58.93     58.93 o 
 -12   9   4        0.28       48.19     60.44 o 
 -11   9   4      402.69      359.69     68.90 o 
 -10   9   4       18.38       26.75     55.25 o 
  -9   9   4        0.89       13.21     57.68 o 
  -8   9   4      437.10      364.12     57.86 o 
  -7   9   4       51.56       12.98     46.01 o 
  -6   9   4       29.26       32.43     65.82 o 
  -5   9   4      356.30      311.60     57.70 o 
  -4   9   4      106.84       19.61     58.75 o 
  -3   9   4      401.80      350.34     63.32 o 
  -2   9   4       66.28       66.70     50.77 o 
  -1   9   4        0.01       53.60     50.10 o 
   0   9   4      623.88      478.52     62.57 o 
   1   9   4      198.52       13.40     62.75 o 
   2   9   4      250.58      304.20     68.31 o 
   3   9   4       81.60      209.97     73.28 o 
   4   9   4       96.45       91.92     62.80 o 
   5   9   4       83.02       70.20     70.20 o 
   6   9   4      603.48      612.62    105.48 o 
   7   9   4       70.15      200.27     65.39 o 
   8   9   4      249.67      395.50     95.48 o 
   9   9   4     1527.24     1871.15    132.85 o 
  10   9   4        1.51       69.10     69.10 o 
  11   9   4      470.52      730.46     95.13 o 
  12   9   4      468.93      494.16    104.08 o 
  13   9   4       74.62       45.11     71.35 o 
  14   9   4      110.55       45.96     75.15 o 
  15   9   4       82.57       70.32     70.32 o 
  16   9   4       51.04      166.96     76.66 o 
  17   9   4      141.28       48.51     92.88 o 
  18   9   4       79.17        0.00     72.48 o 
  19   9   4       65.71        0.00     67.53 o 
  20   9   4       94.37      218.43     80.60 o 
  21   9   4      106.88       16.94     86.35 o 
 -20  10   4       61.31       66.88     66.88 o 
 -19  10   4        0.57       55.09     55.09 o 
 -18  10   4       30.98        7.84     73.96 o 
 -17  10   4        0.87       46.75     68.74 o 
 -16  10   4        0.60       80.27     80.27 o 
 -15  10   4      117.90      267.96     76.95 o 
 -14  10   4      156.03      280.48     69.89 o 
 -13  10   4       38.50       68.35     68.35 o 
 -12  10   4       18.14      118.82     59.37 o 
 -11  10   4      125.20       44.10     72.04 o 
 -10  10   4       13.06       14.57     72.13 o 
  -9  10   4      106.35      122.83     68.16 o 
  -8  10   4        1.25       72.86     72.86 o 
  -7  10   4       51.29       78.61     60.28 o 
  -6  10   4      103.47      128.53     70.00 o 
  -5  10   4      590.47      486.95     94.98 o 
  -4  10   4      208.33      281.26     83.82 o 
  -3  10   4      203.90      211.44     81.51 o 
  -2  10   4      579.17      353.81     95.54 o 
  -1  10   4      301.77      355.67     85.15 o 
   0  10   4      217.33      276.02     84.07 o 
   1  10   4      200.13      214.75     82.79 o 
   2  10   4      140.59      184.47     67.98 o 
   3  10   4       94.15      156.22     55.27 o 
   4  10   4       67.32      125.94     67.23 o 
   5  10   4      252.47      315.74     70.68 o 
   6  10   4       29.91       42.45     71.48 o 
   7  10   4      170.82      116.05     82.72 o 
   8  10   4        0.01       22.22     66.63 o 
   9  10   4       15.08       15.08     59.30 o 
  10  10   4      182.16      176.19     69.84 o 
  11  10   4        3.22       54.50     66.56 o 
  12  10   4       97.65       86.98     66.61 o 
  13  10   4       30.39       75.79     75.79 o 
  14  10   4        0.25       24.45     64.64 o 
  15  10   4        0.38       33.03     66.07 o 
  16  10   4        0.69       66.88     65.83 o 
  17  10   4       13.34       50.77     68.67 o 
  18  10   4       61.23      170.68     73.43 o 
 -14  11   4        2.80        8.02     61.47 o 
 -13  11   4        2.78       70.77     70.77 o 
 -12  11   4        8.30       63.36     59.27 o 
 -11  11   4       14.87       63.05     67.76 o 
 -10  11   4       12.91       54.90     58.18 o 
  -9  11   4        3.84       31.22     74.91 o 
  -8  11   4       60.34       38.88     66.48 o 
  -7  11   4        0.59       66.44     66.44 o 
  -6  11   4        0.94       76.21     76.21 o 
  -5  11   4        0.48        7.80     62.99 o 
  -4  11   4        4.60       15.71     64.93 o 
  -3  11   4      128.91       15.94     69.45 o 
  -2  11   4       30.57       72.01     72.01 o 
  -1  11   4        1.21       86.09     86.09 o 
   0  11   4       31.21        8.12     68.57 o 
   1  11   4      197.98       48.63     76.85 o 
   2  11   4       54.59       75.49     75.49 o 
   3  11   4        1.86       55.79     57.54 o 
   4  11   4        6.66       63.65     58.74 o 
   5  11   4       27.07        7.37     61.88 o 
   6  11   4        1.63        7.63     46.17 o 
   7  11   4       19.29       46.76     63.26 o 
   8  11   4       15.20       71.50     49.61 o 
   9  11   4        2.65       72.69     64.11 o 
  10  11   4        0.11       40.99     67.07 o 
  11  11   4        0.26       78.76     78.76 o 
  12  11   4       10.11       25.23     56.38 o 
 -34   1   5       20.22       79.92     57.68 o 
 -33   1   5        5.04       24.69     62.25 o 
 -32   1   5      138.92      277.95     66.86 o 
 -31   1   5       26.68      102.42     55.35 o 
 -30   1   5      300.90      394.94     71.81 o 
 -29   1   5      122.13       42.86     94.31 o 
 -28   1   5      734.11      714.50    119.68 o 
 -27   1   5       62.09       75.54     80.88 o 
 -26   1   5       53.06       24.73     91.27 o 
 -25   1   5     4109.89     4284.01    214.33 o 
 -24   1   5      111.76      155.73     92.09 o 
 -23   1   5      727.63      820.27    110.91 o 
 -22   1   5     1033.65     1066.22    112.58 o 
 -21   1   5      605.59      542.49    102.49 o 
 -20   1   5     1224.68     1212.72    112.90 o 
 -19   1   5      192.36      209.74     61.64 o 
 -18   1   5      935.01     1035.99     95.30 o 
 -17   1   5       43.56       98.60     48.39 o 
 -16   1   5       51.07        0.00     45.39 o 
 -15   1   5        2.34       45.22     45.22 o 
 -14   1   5     7039.47     7261.92    193.81 o 
 -13   1   5       44.31        4.21     47.38 o 
 -12   1   5     9409.74     9308.84    200.87 o 
 -11   1   5    17455.42    20086.16    279.65 o 
 -10   1   5      664.80      606.30     60.80 o 
  -9   1   5     2128.52     2168.06     90.18 o 
  -8   1   5      108.90      129.60     33.98 o 
  -7   1   5     1379.84     1200.47     62.85 o 
  -6   1   5     1311.30      989.92     57.32 o 
  -5   1   5     2551.95     2890.54     90.43 o 
  -4   1   5    11166.95    10845.52    168.70 o 
  -3   1   5     4029.86     4806.49    111.43 o 
  -2   1   5     6523.11     6218.40    124.73 o 
  -1   1   5    15421.12    15359.52    193.92 o 
   0   1   5     6297.08     5153.27    116.54 o 
   1   1   5     4437.62     4229.81     88.09 o 
   2   1   5     5329.33     5476.65    120.18 o 
   3   1   5      168.99      182.56     39.25 o 
   4   1   5     5267.72     5146.07    124.34 o 
   5   1   5    21495.34    22868.27    266.94 o 
   6   1   5     1494.83     1328.13     53.38 o 
   7   1   5     1752.84     1746.95     80.63 o 
   8   1   5      295.34      192.42     38.11 o 
   9   1   5     2353.40     1875.75     92.34 o 
  10   1   5       51.59       85.32     30.69 o 
  11   1   5        8.77       77.99     31.90 o 
  12   1   5       60.88       69.30     44.55 o 
  13   1   5      689.93      689.68     80.33 o 
  14   1   5      673.33      770.59     81.76 o 
  15   1   5      372.66      317.37     51.97 o 
  16   1   5       94.70       58.99     53.49 o 
  17   1   5      138.06      124.94     55.87 o 
  18   1   5      408.33      448.11     79.64 o 
  19   1   5     3309.73     3459.20    184.58 o 
  20   1   5       20.49       29.10     65.07 o 
  21   1   5        5.70       70.80     70.80 o 
  22   1   5      115.41      213.55     62.75 o 
  23   1   5      198.84       49.21     77.76 o 
  24   1   5      616.43      727.44    104.29 o 
  25   1   5       28.65       69.44     78.64 o 
  26   1   5      114.78       26.65     79.87 o 
  27   1   5       27.74       26.99     68.00 o 
  28   1   5      236.62       90.93     93.58 o 
  29   1   5      405.25      355.47     98.56 o 
  30   1   5      215.09       90.74    103.46 o 
  31   1   5      435.87      295.63     96.93 o 
  32   1   5        7.44        8.77     61.39 o 
  33   1   5      210.67      153.20     95.57 o 
 -34   2   5        0.60       24.18     60.80 o 
 -33   2   5        7.65       49.80     70.44 o 
 -32   2   5       39.98       50.83     62.23 o 
 -31   2   5       49.08      171.38     64.18 o 
 -30   2   5      147.24      146.23     88.94 o 
 -29   2   5        5.09       42.87     72.14 o 
 -28   2   5       13.12       16.92     66.76 o 
 -27   2   5      273.12       66.59     98.52 o 
 -26   2   5       17.93        8.11     72.35 o 
 -25   2   5      638.53      577.20    100.92 o 
 -24   2   5      115.45        7.61     79.86 o 
 -23   2   5     2849.21     3142.15    180.39 o 
 -22   2   5     3385.30     3716.74    187.47 o 
 -21   2   5      108.41      154.85     65.63 o 
 -20   2   5       22.02       44.91     50.03 o 
 -19   2   5     4130.79     4570.69    185.50 o 
 -18   2   5      502.13      557.81     87.04 o 
 -17   2   5      223.67      189.99     62.08 o 
 -16   2   5      260.01      270.99     58.48 o 
 -15   2   5      196.53      163.59     45.17 o 
 -14   2   5     1191.49     1089.25     67.98 o 
 -13   2   5      268.57      360.95     51.10 o 
 -12   2   5      111.95       55.81     41.89 o 
 -11   2   5     1349.12     1441.09     79.60 o 
 -10   2   5      558.11      583.41     57.09 o 
  -9   2   5     6819.10     7110.76    158.68 o 
  -8   2   5     4499.60     5414.09    137.35 o 
  -7   2   5     3548.55     3670.42    113.02 o 
  -6   2   5    12473.88    12715.54    196.22 o 
  -5   2   5     1870.38     1817.21     75.60 o 
  -4   2   5     1936.41     2157.33     84.86 o 
  -3   2   5     2326.42     2054.64     77.50 o 
  -2   2   5     1600.99     1553.48     68.37 o 
  -1   2   5     2533.16     2554.74     86.70 o 
   0   2   5     1714.07     2164.99     82.93 o 
   1   2   5      519.98      568.47     51.03 o 
   2   2   5     1794.35     1622.50     71.73 o 
   3   2   5      680.33      631.70     51.95 o 
   4   2   5     3509.62     3596.98    109.01 o 
   5   2   5     1938.10     1856.61     84.24 o 
   6   2   5     2114.36     2370.49     95.49 o 
   7   2   5      965.17     1159.75     72.17 o 
   8   2   5      276.26      173.15     44.00 o 
   9   2   5      172.78      206.79     37.98 o 
  10   2   5     4112.50     4049.61    140.49 o 
  11   2   5     6274.09     6089.21    178.61 o 
  12   2   5      531.09      432.83     64.96 o 
  13   2   5       91.58       34.55     38.54 o 
  14   2   5        4.43       20.90     48.54 o 
  15   2   5     2948.28     2894.42    142.93 o 
  16   2   5     3183.33     3462.18    161.19 o 
  17   2   5     1173.08     1165.88    101.96 o 
  18   2   5      281.41      272.68     72.84 o 
  19   2   5        0.24       27.26     61.73 o 
  20   2   5      750.98      862.99     95.95 o 
  21   2   5        1.70        7.45     63.62 o 
  22   2   5        1.02        7.71     57.38 o 
  23   2   5      173.68      160.13     74.25 o 
  24   2   5        1.69       16.45     54.76 o 
  25   2   5      148.64      101.54     65.52 o 
  26   2   5      642.72      794.37    108.55 o 
  27   2   5       29.62      113.90     64.97 o 
  28   2   5        7.06        8.88     75.45 o 
  29   2   5      236.42      115.07     84.42 o 
  30   2   5      203.30       88.02     90.59 o 
  31   2   5      380.94      408.20     94.75 o 
  32   2   5        0.00       42.48     63.01 o 
 -34   3   5      194.45       98.80     98.80 o 
 -33   3   5      289.25      214.23     90.14 o 
 -32   3   5        2.61      138.20     59.19 o 
 -31   3   5      187.68      247.68     78.31 o 
 -30   3   5       23.58       82.29     82.29 o 
 -29   3   5      253.01      581.79     90.29 o 
 -28   3   5      424.45      379.50     94.06 o 
 -27   3   5        3.66       40.65     65.59 o 
 -26   3   5      126.78      207.38     65.79 o 
 -25   3   5      904.36     1306.78    120.48 o 
 -24   3   5     1261.63     1404.02    129.45 o 
 -23   3   5       12.12       51.00     66.39 o 
 -22   3   5      290.94      526.28     90.12 o 
 -21   3   5      344.54      316.21     80.42 o 
 -20   3   5     1167.68     1279.39    108.18 o 
 -19   3   5      472.56      471.82     85.97 o 
 -18   3   5        4.06       55.60     55.60 o 
 -17   3   5     2285.46     2499.63    131.58 o 
 -16   3   5        0.09       36.72     44.83 o 
 -15   3   5     3331.66     3518.46    149.48 o 
 -14   3   5     4338.76     4306.89    155.13 o 
 -13   3   5     2119.79     2561.18    116.30 o 
 -12   3   5      917.85      690.88     73.98 o 
 -11   3   5     1311.68     1383.52     89.56 o 
 -10   3   5      173.21      190.22     47.85 o 
  -9   3   5     1800.72     1976.35     91.09 o 
  -8   3   5       72.03       13.98     39.48 o 
  -7   3   5     2515.43     2561.33    100.58 o 
  -6   3   5      236.65      147.35     45.74 o 
  -5   3   5      956.50      667.52     54.32 o 
  -4   3   5       10.90       28.49     30.54 o 
  -3   3   5     6016.67     5647.54    139.18 o 
  -2   3   5     2294.80     1655.42     78.01 o 
  -1   3   5     5970.42     7142.76    155.56 o 
   0   3   5     1762.81     2086.80     86.28 o 
   1   3   5     3742.47     4619.86    127.10 o 
   2   3   5     3721.51     3965.49    119.81 o 
   3   3   5      591.61      602.97     52.14 o 
   4   3   5     9110.00     9467.25    185.71 o 
   5   3   5      910.44      731.79     67.25 o 
   6   3   5     3215.02     3559.48    122.56 o 
   7   3   5     6172.12     6184.13    163.78 o 
   8   3   5     2293.47     2724.13    112.87 o 
   9   3   5     6228.03     6284.07    174.18 o 
  10   3   5        7.04       51.22     51.22 o 
  11   3   5        4.45       13.74     39.78 o 
  12   3   5       96.73       96.80     50.72 o 
  13   3   5     1729.83     1743.39    117.17 o 
  14   3   5     4394.11     4505.09    174.95 o 
  15   3   5      126.71       96.12     64.73 o 
  16   3   5      259.98      344.76     66.25 o 
  17   3   5      134.06      255.94     64.56 o 
  18   3   5      124.87      242.06     62.37 o 
  19   3   5      792.30      903.33     99.21 o 
  20   3   5       25.38       21.36     68.86 o 
  21   3   5      777.04      860.94    109.63 o 
  22   3   5      240.63      130.76     81.76 o 
  23   3   5       11.99       39.72     69.65 o 
  24   3   5      146.53      130.60     65.24 o 
  25   3   5       18.14       33.43     56.64 o 
  26   3   5       18.07       16.96     85.00 o 
  27   3   5        4.54      120.45     67.77 o 
  28   3   5       77.60       52.00     94.86 o 
  29   3   5      106.27       91.25     91.25 o 
  30   3   5       21.63       51.59     66.59 o 
  31   3   5       35.26      177.74     60.48 o 
  32   3   5       41.70       41.35     63.46 o 
 -33   4   5       96.60       53.07     67.45 o 
 -32   4   5        0.87       39.05     53.57 o 
 -31   4   5      269.56      183.37     86.99 o 
 -30   4   5      130.38      129.10     80.65 o 
 -29   4   5       56.98       97.24     48.62 o 
 -28   4   5        3.53       16.13     58.25 o 
 -27   4   5       43.61       16.01     74.24 o 
 -26   4   5       34.63      110.38     67.80 o 
 -25   4   5       48.87      108.20     57.82 o 
 -24   4   5       25.76       37.69     57.83 o 
 -23   4   5      101.47       87.80     64.59 o 
 -22   4   5      410.15      374.95     77.13 o 
 -21   4   5     1345.89     1384.46    125.97 o 
 -20   4   5        0.65       67.13     67.13 o 
 -19   4   5      478.76      508.94     77.77 o 
 -18   4   5       11.86      162.34     49.90 o 
 -17   4   5      274.21      436.47     71.23 o 
 -16   4   5       38.54       56.72     56.72 o 
 -15   4   5      150.27      182.98     58.49 o 
 -14   4   5     4096.17     4023.25    152.76 o 
 -13   4   5     2504.09     2650.03    123.83 o 
 -12   4   5      832.05      868.37     75.44 o 
 -11   4   5      359.73      470.11     57.41 o 
 -10   4   5      504.55      476.55     54.18 o 
  -9   4   5      299.49      310.22     48.19 o 
  -8   4   5     1917.80     1919.35     97.43 o 
  -7   4   5       15.12       11.38     36.64 o 
  -6   4   5      339.96      335.39     52.42 o 
  -5   4   5      317.87      228.22     42.62 o 
  -4   4   5        4.17       33.76     33.76 o 
  -3   4   5      414.60      421.96     51.45 o 
  -2   4   5        3.45        7.23     34.93 o 
  -1   4   5     1107.81     1202.51     73.09 o 
   0   4   5     4574.02     5473.09    148.39 o 
   1   4   5      292.75      325.19     45.45 o 
   2   4   5     2524.58     2711.34    108.43 o 
   3   4   5      907.47     1050.85     72.87 o 
   4   4   5     1778.14     1992.12     97.18 o 
   5   4   5     6786.06     6546.99    170.23 o 
   6   4   5     1179.39     1030.28     79.10 o 
   7   4   5      498.49      428.81     62.18 o 
   8   4   5      467.24      432.84     61.46 o 
   9   4   5      111.78       90.19     48.53 o 
  10   4   5       15.13       65.83     43.66 o 
  11   4   5      159.96      186.67     58.16 o 
  12   4   5     1985.96     2049.99    120.34 o 
  13   4   5      154.09      118.27     52.10 o 
  14   4   5     3682.00     3359.97    162.26 o 
  15   4   5     1343.66     1431.16    111.29 o 
  16   4   5      128.33       36.92     65.78 o 
  17   4   5        0.02       51.44     57.53 o 
  18   4   5      900.19      899.13     97.70 o 
  19   4   5      210.09      223.48     57.63 o 
  20   4   5       70.58      108.77     67.66 o 
  21   4   5       38.63      120.17     65.49 o 
  22   4   5       34.28      162.74     64.33 o 
  23   4   5       35.49       55.78     80.07 o 
  24   4   5      149.34      114.27     73.03 o 
  25   4   5      256.84      166.50     68.61 o 
  26   4   5        2.60       50.65     71.70 o 
  27   4   5       21.87       17.00     67.13 o 
  28   4   5        2.03       25.62     64.53 o 
  29   4   5        0.06       34.05     57.79 o 
  30   4   5       36.83      109.53     72.00 o 
  31   4   5       40.28       91.03     60.27 o 
 -32   5   5        1.29       45.00     55.16 o 
 -31   5   5       64.09      123.23     48.72 o 
 -30   5   5       69.10       62.69     67.45 o 
 -29   5   5       55.98      110.86     59.29 o 
 -28   5   5       36.27       31.74     71.91 o 
 -27   5   5      273.97      324.54     81.84 o 
 -26   5   5       33.85        7.87     64.19 o 
 -25   5   5        0.39       38.63     56.27 o 
 -24   5   5      254.93       75.79     73.44 o 
 -23   5   5      226.04      244.23     73.65 o 
 -22   5   5      553.15      640.98     87.93 o 
 -21   5   5      753.74      684.52    103.14 o 
 -20   5   5      156.30      351.29     87.05 o 
 -19   5   5       68.11       91.24     73.71 o 
 -18   5   5      925.93     1042.03    100.45 o 
 -17   5   5      444.10      410.59     78.76 o 
 -16   5   5       10.33       40.60     49.53 o 
 -15   5   5      143.61      156.04     59.00 o 
 -14   5   5      463.56      465.97     82.47 o 
 -13   5   5       59.52       46.35     46.35 o 
 -12   5   5     3545.58     3581.27    149.97 o 
 -11   5   5      581.22      516.92     67.38 o 
 -10   5   5      261.99      277.91     55.54 o 
  -9   5   5     2933.90     2774.99    128.44 o 
  -8   5   5      867.62      903.62     75.51 o 
  -7   5   5      767.78      757.07     71.73 o 
  -6   5   5     1199.04     1065.27     77.71 o 
  -5   5   5      108.81      130.68     41.50 o 
  -4   5   5      811.00      786.46     72.26 o 
  -3   5   5        1.18       20.97     40.11 o 
  -2   5   5      473.47      622.14     57.70 o 
  -1   5   5        0.90        8.32     39.11 o 
   0   5   5      351.69      367.89     55.25 o 
   1   5   5     7307.76     8172.33    196.69 o 
   2   5   5        5.04       65.60     37.13 o 
   3   5   5        3.15       40.16     40.16 o 
   4   5   5       18.81       58.85     36.10 o 
   5   5   5      515.48      502.78     64.86 o 
   6   5   5     3281.77     3709.61    141.70 o 
   7   5   5     1827.17     2047.17    107.86 o 
   8   5   5       81.44       14.36     48.98 o 
   9   5   5        3.80       24.75     43.96 o 
  10   5   5       21.92      107.55     36.54 o 
  11   5   5      310.55      372.22     69.71 o 
  12   5   5       35.99       27.65     56.05 o 
  13   5   5     1303.28     1384.48    104.52 o 
  14   5   5     2364.08     2288.81    141.08 o 
  15   5   5       15.50       68.90     68.90 o 
  16   5   5       70.29      103.35     54.02 o 
  17   5   5     1409.55     1423.14    121.23 o 
  18   5   5      740.63      842.60    105.42 o 
  19   5   5       50.45       43.23     68.36 o 
  20   5   5        0.34       59.61     45.89 o 
  21   5   5       32.67       69.13     69.13 o 
  22   5   5      121.92      212.95     76.02 o 
  23   5   5      167.22       32.33     85.47 o 
  24   5   5       10.96        8.24     69.35 o 
  25   5   5        5.17       58.47     70.46 o 
  26   5   5       47.16       92.86     68.09 o 
  27   5   5       59.90      127.21     70.48 o 
  28   5   5       16.35      135.59     57.50 o 
  29   5   5        0.02       16.81     59.43 o 
 -30   6   5       10.55       15.26     60.97 o 
 -29   6   5      118.79      185.88     73.49 o 
 -28   6   5       25.74       23.49     67.71 o 
 -27   6   5       81.75      203.93     67.49 o 
 -26   6   5        5.46       54.74     58.04 o 
 -25   6   5      205.26      170.68     77.55 o 
 -24   6   5       11.63       70.59     70.59 o 
 -23   6   5       52.96       97.88     66.89 o 
 -22   6   5      330.13      302.26     76.27 o 
 -21   6   5      189.30      194.31     73.74 o 
 -20   6   5      160.86       70.04     70.04 o 
 -19   6   5      165.15      190.52     73.91 o 
 -18   6   5      236.32      356.38     70.45 o 
 -17   6   5      361.38      287.60     75.84 o 
 -16   6   5     1088.21     1181.06    106.96 o 
 -15   6   5       19.70       68.24     68.24 o 
 -14   6   5      384.97      185.23     74.09 o 
 -13   6   5       18.49       11.18     54.30 o 
 -12   6   5     2195.40     2206.01    130.88 o 
 -11   6   5       12.56       58.04     56.08 o 
 -10   6   5      869.15      935.50     91.10 o 
  -9   6   5     2211.09     2169.20    122.34 o 
  -8   6   5      172.30      103.41     53.30 o 
  -7   6   5      127.76       92.22     52.09 o 
  -6   6   5      478.49      466.54     62.54 o 
  -5   6   5      706.34      925.16     77.15 o 
  -4   6   5      422.89      398.29     67.37 o 
  -3   6   5      979.93     1259.21     88.66 o 
  -2   6   5      853.69      914.80     82.78 o 
  -1   6   5      192.92      200.57     53.63 o 
   0   6   5      180.87      280.22     58.81 o 
   1   6   5     1297.88     1212.03     99.03 o 
   2   6   5     1156.11     1345.58     93.94 o 
   3   6   5      825.04      954.48     82.64 o 
   4   6   5     2162.54     2309.78    121.33 o 
   5   6   5      336.91      256.55     63.63 o 
   6   6   5     3892.84     3808.01    153.16 o 
   7   6   5     1444.59     1405.36    102.56 o 
   8   6   5      595.69      728.45     86.71 o 
   9   6   5      953.03     1065.54     95.74 o 
  10   6   5      168.76      134.57     65.83 o 
  11   6   5        5.15      144.64     53.32 o 
  12   6   5     1092.47      998.18     95.85 o 
  13   6   5       27.10       12.39     61.76 o 
  14   6   5      984.30      862.79     91.99 o 
  15   6   5      895.75      984.91    113.14 o 
  16   6   5      171.96       95.63     71.63 o 
  17   6   5     1853.71     2187.90    154.31 o 
  18   6   5      139.46      203.83     79.04 o 
  19   6   5      251.54      299.90     72.69 o 
  20   6   5      420.71      500.86     90.18 o 
  21   6   5      542.35      718.71     93.08 o 
  22   6   5      100.58       81.15     81.15 o 
  23   6   5      163.35      180.90     71.71 o 
  24   6   5      141.94      350.33     79.11 o 
  25   6   5       70.98      109.51     74.87 o 
  26   6   5      160.11       16.92     88.84 o 
  27   6   5       30.31       33.89     81.24 o 
  28   6   5       53.25      176.67     66.80 o 
 -28   7   5       72.38      138.41     59.52 o 
 -27   7   5      107.23        7.77     66.39 o 
 -26   7   5       25.82      202.82     58.37 o 
 -25   7   5       67.65       77.96     56.17 o 
 -24   7   5      267.43      232.42     70.96 o 
 -23   7   5       78.77      130.37     67.28 o 
 -22   7   5      269.97      378.10     81.44 o 
 -21   7   5      327.68      520.28     78.68 o 
 -20   7   5      146.40       36.40     83.36 o 
 -19   7   5      722.04      577.07     97.94 o 
 -18   7   5        3.66       69.56     78.64 o 
 -17   7   5       28.83      101.74     63.20 o 
 -16   7   5      490.74      508.53     72.05 o 
 -15   7   5      103.88      115.74     62.96 o 
 -14   7   5      741.18      713.84     94.52 o 
 -13   7   5       56.38       61.01     62.82 o 
 -12   7   5      580.61      618.85     84.19 o 
 -11   7   5      587.90      627.89     88.94 o 
 -10   7   5      557.54      609.08     87.97 o 
  -9   7   5       37.05       55.85     55.85 o 
  -8   7   5      611.08      710.34     80.40 o 
  -7   7   5       62.61      152.52     51.13 o 
  -6   7   5     1207.13     1289.30    100.73 o 
  -5   7   5     1116.12     1223.38    108.27 o 
  -4   7   5      760.47      798.32     83.57 o 
  -3   7   5     1017.09     1182.52     88.68 o 
  -2   7   5      470.82      386.35     80.90 o 
  -1   7   5     1106.10     1345.13    107.43 o 
   0   7   5      111.83       76.62     55.79 o 
   1   7   5      211.60      205.74     69.36 o 
   2   7   5       82.12      145.84     48.87 o 
   3   7   5       99.05       87.35     58.84 o 
   4   7   5      504.96      433.76     75.58 o 
   5   7   5      191.63      139.72     66.25 o 
   6   7   5       94.79      116.04     61.28 o 
   7   7   5       80.44       39.70     63.98 o 
   8   7   5      483.56      547.18     80.22 o 
   9   7   5      419.53      382.33     76.98 o 
  10   7   5      402.64      214.63     73.36 o 
  11   7   5     1157.73     1379.97    115.03 o 
  12   7   5      344.33      557.09     76.68 o 
  13   7   5      156.74      146.58     62.47 o 
  14   7   5       10.99       54.81     56.49 o 
  15   7   5      131.81      289.08     78.80 o 
  16   7   5      618.47      652.40     93.91 o 
  17   7   5        0.15       81.91     54.23 o 
  18   7   5      450.26      420.15     86.10 o 
  19   7   5      346.05      414.59     97.35 o 
  20   7   5      251.25      199.90     81.18 o 
  21   7   5      249.09      366.69     78.61 o 
  22   7   5      135.92       74.52     77.27 o 
  23   7   5       63.70      159.36     62.18 o 
  24   7   5        0.09        8.47     61.58 o 
  25   7   5      202.84      195.51     74.61 o 
  26   7   5       13.85       25.45     70.59 o 
 -26   8   5       42.05       69.83     61.52 o 
 -25   8   5       13.41       71.13     71.13 o 
 -24   8   5       32.68       15.63     62.52 o 
 -23   8   5       70.34      101.33     83.63 o 
 -22   8   5       46.72       69.71     79.33 o 
 -21   8   5        2.42       84.32     64.56 o 
 -20   8   5       77.64      151.35     65.12 o 
 -19   8   5       18.77       44.72     51.64 o 
 -18   8   5        8.30       58.54     60.42 o 
 -17   8   5        0.00       14.41     54.69 o 
 -16   8   5      200.35       63.36     58.51 o 
 -15   8   5       99.93       62.10     46.32 o 
 -14   8   5       88.76       67.63     63.40 o 
 -13   8   5      124.70       66.23     55.45 o 
 -12   8   5      190.95       58.51     58.51 o 
 -11   8   5       45.89       12.80     51.01 o 
 -10   8   5      429.25      323.92     57.14 o 
  -9   8   5       90.42       68.11     62.19 o 
  -8   8   5       23.26       42.83     52.29 o 
  -7   8   5      969.46      844.92     58.95 o 
  -6   8   5      108.88       48.47     67.45 o 
  -5   8   5      349.37      319.28     51.10 o 
  -4   8   5      415.44      374.10     55.85 o 
  -3   8   5      721.27      560.19     60.60 o 
  -2   8   5       31.38       66.79     66.79 o 
  -1   8   5       41.46       12.24     60.41 o 
   0   8   5      326.06       67.52     67.52 o 
   1   8   5      390.20      322.72     59.75 o 
   2   8   5     1235.27     1214.63     58.59 o 
   3   8   5      765.82      578.49     55.07 o 
   4   8   5       22.55       46.09     65.66 o 
   5   8   5      258.27       35.51     56.11 o 
   6   8   5      282.33       79.06     56.10 o 
   7   8   5       66.86       49.91     61.77 o 
   8   8   5      673.82      530.48     62.96 o 
   9   8   5      718.76      572.11     66.71 o 
  10   8   5        4.88       80.30     67.60 o 
  11   8   5      186.53        6.88     63.14 o 
  12   8   5       29.04       14.02     65.77 o 
  13   8   5      423.62      352.96     66.19 o 
  14   8   5        0.29       22.07     68.50 o 
  15   8   5       20.28       65.97     65.97 o 
  16   8   5       36.24       67.93     67.93 o 
  17   8   5       67.14       54.96     60.33 o 
  18   8   5        6.53       56.13     61.54 o 
  19   8   5        0.20       73.47     61.59 o 
  20   8   5       16.20       24.92     65.80 o 
  21   8   5       15.57       58.83     61.16 o 
  22   8   5       76.10       25.48     64.10 o 
  23   8   5       50.32       85.47     54.03 o 
  24   8   5        0.44       73.24     73.24 o 
 -23   9   5        1.34      110.42     59.01 o 
 -22   9   5        5.30        0.00     66.98 o 
 -21   9   5       38.00       39.39     63.47 o 
 -20   9   5       72.54      211.25     64.99 o 
 -19   9   5        0.53       46.55     50.26 o 
 -18   9   5       20.71       30.72     55.37 o 
 -17   9   5       10.71       22.74     75.44 o 
 -16   9   5        0.17       22.46     67.30 o 
 -15   9   5        0.48       22.14     66.34 o 
 -14   9   5      262.58      254.22     77.22 o 
 -13   9   5        6.41       57.25     64.02 o 
 -12   9   5        5.02      112.91     59.05 o 
 -11   9   5      262.10       62.68     73.33 o 
 -10   9   5      327.35      323.21     80.46 o 
  -9   9   5       52.36      102.12     61.26 o 
  -8   9   5        1.14       60.81     67.21 o 
  -7   9   5       77.73       67.23     63.07 o 
  -6   9   5      137.44      141.15     68.85 o 
  -5   9   5      319.30      411.08     75.96 o 
  -4   9   5      336.08      298.29     91.45 o 
  -3   9   5       50.99       47.75     76.24 o 
  -2   9   5      238.34      177.36     90.51 o 
  -1   9   5       51.12      108.80     56.91 o 
   0   9   5      145.00       13.68     65.44 o 
   1   9   5       79.77      175.22     70.71 o 
   2   9   5       75.33      172.81     55.44 o 
   3   9   5      122.35       37.28     58.93 o 
   4   9   5        3.36        6.27     55.81 o 
   5   9   5      137.13      161.45     74.49 o 
   6   9   5      468.22      531.64     98.12 o 
   7   9   5        7.61        6.82     64.31 o 
   8   9   5       17.20        0.00     54.00 o 
   9   9   5       93.78      121.06     73.61 o 
  10   9   5       31.03       21.75     65.34 o 
  11   9   5      201.49      118.53     82.48 o 
  12   9   5       17.76      143.50     61.84 o 
  13   9   5        0.26       63.05     63.05 o 
  14   9   5        8.45       72.79     72.79 o 
  15   9   5       12.68       23.95     63.42 o 
  16   9   5       54.30       77.92     77.92 o 
  17   9   5      361.51      379.90     98.45 o 
  18   9   5      159.33      184.31     70.12 o 
  19   9   5        4.28       59.41     71.50 o 
  20   9   5      203.18      257.13     91.49 o 
  21   9   5      158.07      164.05     87.60 o 
 -19  10   5       14.72       16.00     64.18 o 
 -18  10   5       16.38       71.93     57.08 o 
 -17  10   5       69.77       23.85     53.31 o 
 -16  10   5       55.39        7.92     66.47 o 
 -15  10   5        2.84       23.47     67.74 o 
 -14  10   5        0.10       38.75     59.49 o 
 -13  10   5       36.86       46.02     59.46 o 
 -12  10   5      111.49       83.58     64.03 o 
 -11  10   5        8.65       82.90     57.84 o 
 -10  10   5        6.24       89.67     48.43 o 
  -9  10   5        3.13        7.46     70.05 o 
  -8  10   5        6.78       44.38     60.10 o 
  -7  10   5       69.01       14.80     56.20 o 
  -6  10   5      278.69      125.56     56.79 o 
  -5  10   5      102.15       44.54     60.28 o 
  -4  10   5       21.34       14.94     66.82 o 
  -3  10   5       53.65       15.00     69.69 o 
  -2  10   5       53.34       22.54     59.72 o 
  -1  10   5        1.35       45.01     73.46 o 
   0  10   5      114.35      180.17     68.81 o 
   1  10   5        1.68       29.62     59.24 o 
   2  10   5      126.31       41.96     64.12 o 
   3  10   5        3.25       40.31     54.60 o 
   4  10   5        1.14       58.69     58.69 o 
   5  10   5        0.44       13.92     67.61 o 
   6  10   5        2.94      107.84     59.69 o 
   7  10   5       10.99       22.17     55.68 o 
   8  10   5       48.88       90.51     58.46 o 
   9  10   5        0.42       73.33     73.33 o 
  10  10   5       14.65       39.11     66.89 o 
  11  10   5       39.65       87.53     67.07 o 
  12  10   5        0.53       56.62     68.15 o 
  13  10   5       36.76       65.69     68.64 o 
  14  10   5        3.44       16.64     62.29 o 
  15  10   5        3.22       42.20     80.47 o 
  16  10   5       53.45       17.07     70.42 o 
  17  10   5        4.17       94.93     51.04 o 
 -14  11   5       34.15       16.40     64.45 o 
 -13  11   5        0.75       65.19     71.03 o 
 -12  11   5       42.01       48.64     65.87 o 
 -11  11   5        4.09       24.26     67.07 o 
 -10  11   5       27.22       71.05     71.05 o 
  -9  11   5        2.57       63.18     63.18 o 
  -8  11   5       18.67       56.10     62.55 o 
  -7  11   5       14.43      112.17     68.90 o 
  -6  11   5        0.69       48.19     70.95 o 
  -5  11   5        1.30       72.72     57.67 o 
  -4  11   5        0.10       48.81     63.02 o 
  -3  11   5       38.91       24.60     73.71 o 
  -2  11   5       88.07       57.42     72.92 o 
  -1  11   5        1.32        8.19     59.49 o 
   0  11   5       10.59        0.00     60.03 o 
   1  11   5        8.04       24.16     60.77 o 
   2  11   5       27.75       30.28     57.58 o 
   3  11   5        0.00        7.19     66.25 o 
   4  11   5       80.77       14.42     62.86 o 
   5  11   5      174.28       37.20     65.23 o 
   6  11   5      215.54        0.00     67.89 o 
   7  11   5       89.12       23.68     71.06 o 
   8  11   5       30.39       16.15     70.38 o 
   9  11   5      100.82       41.15     73.10 o 
  10  11   5        4.41       83.53     63.62 o 
  11  11   5      122.92       25.40     67.21 o 
 -34   0   6       16.34       69.95     69.95 o 
 -33   0   6      234.72      180.65     76.58 o 
 -32   0   6       79.81      200.30     78.92 o 
 -31   0   6      193.92      154.05     74.75 o 
 -30   0   6      206.56      260.72     87.79 o 
 -29   0   6      447.67      406.65     89.80 o 
 -28   0   6      277.72      145.20     92.66 o 
 -27   0   6      452.71      461.47     84.19 o 
 -26   0   6      237.72      140.47     93.68 o 
 -25   0   6       54.49      121.95     71.50 o 
 -24   0   6      194.70      229.73     81.55 o 
 -23   0   6      373.43      258.21     94.66 o 
 -22   0   6     8565.75     8946.05    270.39 o 
 -21   0   6     1776.56     1330.09    126.58 o 
 -20   0   6     5568.28     5970.95    211.83 o 
 -19   0   6       32.82       30.44     54.08 o 
 -18   0   6     7467.06     8202.43    235.12 o 
 -17   0   6     2035.28     2573.16    137.03 o 
 -16   0   6       72.03      225.48     60.49 o 
 -15   0   6       34.36       41.30     41.30 o 
 -14   0   6     2393.39     2735.47    126.82 o 
 -13   0   6    11017.59    11834.16    240.53 o 
 -12   0   6     1956.32     2480.83    113.62 o 
 -11   0   6     5459.07     5399.04    154.85 o 
 -10   0   6     2269.03     2880.23    113.94 o 
  -9   0   6     5385.61     4689.04    136.98 o 
  -8   0   6      117.58      157.90     33.24 o 
  -7   0   6    10652.11    10195.70    188.52 o 
  -6   0   6        9.67       85.13     34.10 o 
  -5   0   6     4371.20     5122.88    129.50 o 
  -4   0   6     7383.07     7678.14    152.95 o 
  -3   0   6    10015.36    10134.74    173.28 o 
  -2   0   6     8511.33     7964.19    153.54 o 
  -1   0   6    57142.47    57778.54    405.67 o 
   0   0   6    12202.28    12422.76    194.36 o 
   1   0   6     8568.43     9216.92    169.22 o 
   2   0   6     3615.55     4199.66    115.47 o 
   3   0   6     3178.94     2866.36     99.10 o 
   4   0   6    12458.59    11302.80    195.67 o 
   5   0   6      339.24      370.25     43.11 o 
   6   0   6       44.42       49.91     37.41 o 
   7   0   6      740.34      745.07     61.29 o 
   8   0   6       19.33       36.17     36.17 o 
   9   0   6      752.20     1006.70     72.62 o 
  10   0   6        8.05        9.09     35.64 o 
  11   0   6      113.87      168.55     49.82 o 
  12   0   6      216.32      168.86     52.37 o 
  13   0   6     5200.89     5570.58    189.47 o 
  14   0   6     2777.65     2826.74    145.01 o 
  15   0   6      955.44     1084.97     97.47 o 
  16   0   6      719.85      863.35     95.16 o 
  17   0   6     2401.11     2813.29    153.49 o 
  18   0   6     2103.61     2288.27    148.97 o 
  19   0   6      463.40      405.20     88.19 o 
  20   0   6       22.63       39.31     72.40 o 
  21   0   6        9.31       57.31     57.31 o 
  22   0   6       41.45       51.00     65.81 o 
  23   0   6      186.06      184.73     90.11 o 
  24   0   6      347.12      335.12    106.73 o 
  25   0   6       60.84      111.33     68.22 o 
  26   0   6        1.63       28.41     63.44 o 
  27   0   6      363.43      278.08     87.39 o 
  28   0   6       29.97       86.92     64.83 o 
  29   0   6      244.53      183.60    100.87 o 
  30   0   6      223.64      182.34     85.28 o 
  31   0   6        0.03        9.48     70.16 o 
  32   0   6       23.98       36.97     79.47 o 
 -34   1   6      287.38       80.78     83.13 o 
 -33   1   6       51.86      149.79     70.63 o 
 -32   1   6       64.64       76.57     84.66 o 
 -31   1   6      137.34      163.68     63.88 o 
 -30   1   6        0.20        8.69     60.71 o 
 -29   1   6      322.08      268.36     92.86 o 
 -28   1   6        1.57      103.10     72.88 o 
 -27   1   6      107.88       17.00     83.85 o 
 -26   1   6     1265.58     1380.49    133.03 o 
 -25   1   6      985.62      763.05    120.45 o 
 -24   1   6      170.17      134.05     90.33 o 
 -23   1   6       55.30       91.58     67.47 o 
 -22   1   6       22.94       36.59     69.88 o 
 -21   1   6      361.49      398.57     77.54 o 
 -20   1   6      355.52      266.15     79.30 o 
 -19   1   6       81.62       37.93     61.81 o 
 -18   1   6      483.75      674.91     91.19 o 
 -17   1   6       24.52       73.32     52.01 o 
 -16   1   6     3535.35     3555.39    155.40 o 
 -15   1   6     2059.83     1810.92    109.88 o 
 -14   1   6       15.92      150.62     46.54 o 
 -13   1   6     1390.31     1031.07     81.03 o 
 -12   1   6     9131.08     9239.45    207.19 o 
 -11   1   6    15171.05    15085.09    252.44 o 
 -10   1   6      996.95      796.72     66.61 o 
  -9   1   6     1723.71     1745.34     87.25 o 
  -8   1   6      384.58      240.80     42.55 o 
  -7   1   6      846.33     1002.35     61.83 o 
  -6   1   6     6799.81     6427.08    145.49 o 
  -5   1   6     2659.43     2550.25     92.50 o 
  -4   1   6      885.25     1057.15     61.15 o 
  -3   1   6    27050.99    27547.67    286.29 o 
  -2   1   6     1420.56     1631.27     74.07 o 
  -1   1   6     2666.41     3071.04     98.37 o 
   0   1   6       14.82       20.36     28.58 o 
   1   1   6      836.65      906.46     58.55 o 
   2   1   6     1766.13     1872.78     79.49 o 
   3   1   6    40778.92    42993.67    362.81 o 
   4   1   6      153.85      189.68     34.68 o 
   5   1   6    10119.47    10026.67    189.77 o 
   6   1   6     7701.52     7848.75    171.80 o 
   7   1   6       47.09       22.14     39.49 o 
   8   1   6     1807.31     2294.84    101.76 o 
   9   1   6     1558.48     1846.05     97.42 o 
  10   1   6     3240.57     3311.04    131.89 o 
  11   1   6      370.12      260.31     59.56 o 
  12   1   6      232.80      206.97     51.21 o 
  13   1   6       86.13       73.13     41.12 o 
  14   1   6       74.07      116.10     49.74 o 
  15   1   6     5008.33     5370.45    201.17 o 
  16   1   6      132.96      185.42     58.66 o 
  17   1   6        2.36      104.18     38.02 o 
  18   1   6      164.66      157.59     62.40 o 
  19   1   6      286.20      373.81     76.05 o 
  20   1   6      148.87       90.29     61.05 o 
  21   1   6      141.32      133.29     71.49 o 
  22   1   6       52.19       32.58     67.17 o 
  23   1   6       65.73       84.30     76.37 o 
  24   1   6       99.91      104.23     82.43 o 
  25   1   6       74.13       80.14     83.12 o 
  26   1   6       22.34      181.69     56.00 o 
  27   1   6       46.58       36.84     62.51 o 
  28   1   6        0.81       46.45     65.01 o 
  29   1   6       17.26       18.56     77.77 o 
  30   1   6      589.04      646.88    114.66 o 
  31   1   6        1.71       45.59     71.15 o 
  32   1   6        8.60       17.84     63.02 o 
 -34   2   6       12.68       48.92     69.17 o 
 -33   2   6        5.35      117.52     62.84 o 
 -32   2   6        3.77        0.00     72.74 o 
 -31   2   6       28.68       69.34     75.59 o 
 -30   2   6      106.96       26.07     78.30 o 
 -29   2   6       19.10       43.39     66.66 o 
 -28   2   6      176.76      223.14     82.32 o 
 -27   2   6      187.68       50.63     92.40 o 
 -26   2   6      337.97      428.96     82.49 o 
 -25   2   6        1.51       80.20     54.43 o 
 -24   2   6      203.83      116.46     74.92 o 
 -23   2   6     3891.07     4054.78    203.49 o 
 -22   2   6     1785.02     1809.36    138.49 o 
 -21   2   6      723.91      686.66    105.98 o 
 -20   2   6     9970.28    10048.66    285.02 o 
 -19   2   6      295.14      248.93     77.22 o 
 -18   2   6       18.57       48.00     48.00 o 
 -17   2   6     1265.48     1280.09    103.54 o 
 -16   2   6     1152.83      903.84     92.00 o 
 -15   2   6     1056.47     1433.17     92.19 o 
 -14   2   6      155.30       89.60     40.25 o 
 -13   2   6     5857.34     6626.08    181.96 o 
 -12   2   6     1536.14     1530.00     92.63 o 
 -11   2   6      616.19      591.12     60.04 o 
 -10   2   6      131.33      151.84     45.23 o 
  -9   2   6       55.95       40.66     40.66 o 
  -8   2   6     2685.94     2547.00    102.94 o 
  -7   2   6     3028.88     3078.68    108.94 o 
  -6   2   6      546.21      469.28     46.50 o 
  -5   2   6     4106.17     4675.86    129.54 o 
  -4   2   6     4019.31     4072.22    117.15 o 
  -3   2   6      392.39      483.58     47.00 o 
  -2   2   6     1382.74     1480.13     75.97 o 
  -1   2   6      595.50      413.39     44.50 o 
   0   2   6     1009.48     1134.59     67.28 o 
   1   2   6     1732.71     1656.37     78.78 o 
   2   2   6     6640.45     6763.37    153.30 o 
   3   2   6      337.83      452.64     54.20 o 
   4   2   6      137.52      123.04     33.77 o 
   5   2   6      118.38      173.40     40.18 o 
   6   2   6     1119.75     1067.71     74.47 o 
   7   2   6    10950.06    11198.96    215.41 o 
   8   2   6      455.64      416.42     57.44 o 
   9   2   6     6672.28     6389.21    172.66 o 
  10   2   6     2819.28     2864.95    127.07 o 
  11   2   6      131.94       84.35     53.82 o 
  12   2   6      669.94      514.27     66.72 o 
  13   2   6      471.97      448.90     56.20 o 
  14   2   6      690.70      721.51     78.47 o 
  15   2   6      550.22      598.05     65.42 o 
  16   2   6      193.34      299.69     67.30 o 
  17   2   6      643.51      816.69    107.02 o 
  18   2   6      402.24      337.51     84.79 o 
  19   2   6       10.61       56.58     74.79 o 
  20   2   6      919.19      878.20    109.72 o 
  21   2   6      145.97      261.25     81.26 o 
  22   2   6      676.09      613.79    110.20 o 
  23   2   6        7.83       24.69     68.41 o 
  24   2   6      513.03      516.99     93.28 o 
  25   2   6        4.25       60.71     64.37 o 
  26   2   6      155.82       70.72     72.88 o 
  27   2   6        6.49      161.30     72.78 o 
  28   2   6        8.73       63.21     76.01 o 
  29   2   6      276.27      343.16     74.45 o 
  30   2   6        8.87        8.99     76.65 o 
  31   2   6        0.36       77.60     77.60 o 
  32   2   6        7.42       17.25     68.03 o 
 -34   3   6      134.95       62.12     61.10 o 
 -33   3   6      157.15       32.11     84.98 o 
 -32   3   6       93.90      123.52     62.15 o 
 -31   3   6       37.42       50.12     54.17 o 
 -30   3   6      175.72      151.64     68.42 o 
 -29   3   6        3.22        0.00     71.47 o 
 -28   3   6       15.69       33.49     62.59 o 
 -27   3   6        5.01       49.53     69.99 o 
 -26   3   6      684.65      558.45    102.11 o 
 -25   3   6      191.65      157.96     80.58 o 
 -24   3   6     1029.88     1058.57    104.57 o 
 -23   3   6      259.03      118.68     76.42 o 
 -22   3   6      117.56       92.86     70.34 o 
 -21   3   6      535.62      404.88     87.10 o 
 -20   3   6      106.32       26.27     63.75 o 
 -19   3   6       11.71       61.50     61.50 o 
 -18   3   6      824.54      920.69     95.67 o 
 -17   3   6      130.09      113.74     52.75 o 
 -16   3   6        4.80       37.82     46.22 o 
 -15   3   6       75.61       50.87     50.87 o 
 -14   3   6     2080.01     2002.13    116.76 o 
 -13   3   6     1453.56     1379.26     94.16 o 
 -12   3   6       31.13       22.08     42.24 o 
 -11   3   6     2365.33     2643.74    113.01 o 
 -10   3   6      843.98      890.01     69.08 o 
  -9   3   6      524.02      591.51     60.53 o 
  -8   3   6     1288.46     1316.93     79.96 o 
  -7   3   6     8615.15     9324.56    194.14 o 
  -6   3   6       27.19       50.21     29.59 o 
  -5   3   6     2423.41     2219.80     97.38 o 
  -4   3   6     6511.23     7056.34    164.92 o 
  -3   3   6      845.34      830.51     60.77 o 
  -2   3   6     1990.58     2157.34     94.27 o 
  -1   3   6     2611.29     2446.94     98.21 o 
   0   3   6     1940.22     2422.22     97.09 o 
   1   3   6       25.87       17.48     33.30 o 
   2   3   6     3225.34     3680.16    121.25 o 
   3   3   6     7892.00     8050.16    176.78 o 
   4   3   6      124.92      101.46     44.04 o 
   5   3   6     1756.79     1997.51     93.22 o 
   6   3   6     1637.05     1538.32     93.01 o 
   7   3   6      544.59      549.12     64.22 o 
   8   3   6     1729.95     1787.28     96.55 o 
   9   3   6      163.10      195.29     47.75 o 
  10   3   6     4308.68     4507.41    157.55 o 
  11   3   6       17.34      146.20     41.33 o 
  12   3   6      167.71      245.33     50.07 o 
  13   3   6        0.50       91.20     45.19 o 
  14   3   6      373.91      394.43     76.40 o 
  15   3   6      318.97      319.31     69.48 o 
  16   3   6        2.96       12.46     58.21 o 
  17   3   6     2468.07     2695.74    145.10 o 
  18   3   6        8.23      122.21     57.63 o 
  19   3   6      343.22      382.80     71.61 o 
  20   3   6       17.96       51.60     69.56 o 
  21   3   6      143.09      137.90     67.67 o 
  22   3   6       27.87       71.29     65.81 o 
  23   3   6      460.55      669.66     88.74 o 
  24   3   6      253.89      259.88     77.32 o 
  25   3   6      356.67      393.97     93.04 o 
  26   3   6      113.83      243.79     84.40 o 
  27   3   6       25.84       44.05     74.21 o 
  28   3   6        0.02       83.94     83.94 o 
  29   3   6       11.51       35.34     77.03 o 
  30   3   6      291.19      315.22     83.04 o 
  31   3   6       39.93       84.84     84.84 o 
 -33   4   6        0.04      107.57     57.46 o 
 -32   4   6      424.85      546.03     91.97 o 
 -31   4   6       23.20      153.48     56.56 o 
 -30   4   6       61.20       16.37     67.42 o 
 -29   4   6      127.34       73.89     71.10 o 
 -28   4   6      181.50      155.64     90.15 o 
 -27   4   6      143.77       73.06     87.86 o 
 -26   4   6      660.75      620.97     67.48 o 
 -25   4   6       12.74       15.69     45.74 o 
 -24   4   6       18.84        7.68     53.59 o 
 -23   4   6      866.34      759.21    119.60 o 
 -22   4   6     4260.71     4309.77    198.73 o 
 -21   4   6      142.23      125.17     81.67 o 
 -20   4   6     1757.37     1633.29    137.80 o 
 -19   4   6      561.18      739.19     93.33 o 
 -18   4   6      309.27      338.87     78.68 o 
 -17   4   6     3171.83     2648.56    150.73 o 
 -16   4   6        3.91       11.30     51.07 o 
 -15   4   6     1377.16     1700.06    110.18 o 
 -14   4   6        0.10       45.63     45.63 o 
 -13   4   6      282.93      316.53     64.90 o 
 -12   4   6     1906.16     2016.84    108.33 o 
 -11   4   6     1516.82     1451.59     94.85 o 
 -10   4   6       47.51       17.58     36.88 o 
  -9   4   6     1882.31     1895.40     95.83 o 
  -8   4   6      274.25      207.86     47.05 o 
  -7   4   6     6942.21     6866.31    178.43 o 
  -6   4   6     6697.94     8354.50    194.87 o 
  -5   4   6     1610.58     1791.69     93.94 o 
  -4   4   6     1038.79     1059.94     76.49 o 
  -3   4   6     7856.21     8546.32    192.00 o 
  -2   4   6      419.16      362.32     53.12 o 
  -1   4   6      217.42      297.31     48.99 o 
   0   4   6     8404.20     8671.01    196.40 o 
   1   4   6     3613.90     3872.79    133.24 o 
   2   4   6        0.19       31.22     33.56 o 
   3   4   6     5608.44     5341.38    154.30 o 
   4   4   6      188.85      116.27     41.48 o 
   5   4   6      806.01      839.26     72.16 o 
   6   4   6      979.25     1017.55     78.82 o 
   7   4   6      963.39      996.51     80.87 o 
   8   4   6     3505.54     3504.87    142.86 o 
   9   4   6     1211.76     1111.93     92.65 o 
  10   4   6      392.77      422.03     65.72 o 
  11   4   6       82.82       31.07     53.79 o 
  12   4   6      543.12      480.15     73.39 o 
  13   4   6       86.29       56.29     64.20 o 
  14   4   6     2772.09     2851.62    150.96 o 
  15   4   6      162.33      135.01     73.17 o 
  16   4   6     1318.38     1313.00    111.12 o 
  17   4   6      945.92      908.04    102.98 o 
  18   4   6     1657.19     1779.14    128.14 o 
  19   4   6      442.61      693.17     95.24 o 
  20   4   6       15.01       59.92     66.92 o 
  21   4   6       93.62      123.82     61.92 o 
  22   4   6      129.59       79.01     79.01 o 
  23   4   6      168.67      147.43     63.48 o 
  24   4   6        3.44       67.07     73.08 o 
  25   4   6      111.35       85.29     77.30 o 
  26   4   6      203.39      328.59     82.98 o 
  27   4   6      100.93       78.40     69.12 o 
  28   4   6       83.49       85.56     85.56 o 
  29   4   6      186.17      182.43     83.77 o 
  30   4   6        4.94       34.32     61.87 o 
 -32   5   6      152.21      114.06     65.89 o 
 -31   5   6      202.16      249.84     79.63 o 
 -30   5   6       70.99       71.58     71.58 o 
 -29   5   6      206.71      224.89     67.22 o 
 -28   5   6      119.37       96.73     62.43 o 
 -27   5   6      113.66      184.79     75.83 o 
 -26   5   6      510.13      589.29     98.17 o 
 -25   5   6      121.43       62.84     70.21 o 
 -24   5   6      167.66       38.50     70.20 o 
 -23   5   6      946.65      971.72    121.73 o 
 -22   5   6      924.73      865.58    101.15 o 
 -21   5   6      449.80      633.88     86.97 o 
 -20   5   6      710.24      661.99    106.81 o 
 -19   5   6       40.23       73.00     73.00 o 
 -18   5   6     1685.50     1850.82    129.85 o 
 -17   5   6     2628.36     2928.78    159.66 o 
 -16   5   6      214.19      220.64     71.79 o 
 -15   5   6     1834.10     1693.51    125.11 o 
 -14   5   6       48.17       44.27     49.42 o 
 -13   5   6        1.58       51.12     51.12 o 
 -12   5   6      357.28      412.19     58.31 o 
 -11   5   6      396.92      548.74     69.52 o 
 -10   5   6     1068.89     1133.95     94.95 o 
  -9   5   6     3300.42     2967.90    131.33 o 
  -8   5   6      463.57      333.36     63.13 o 
  -7   5   6       71.55       36.43     45.14 o 
  -6   5   6      952.12     1169.06     85.72 o 
  -5   5   6     1515.42     1714.12     99.94 o 
  -4   5   6     1248.08     1398.07     97.38 o 
  -3   5   6      219.54      146.29     49.15 o 
  -2   5   6      140.40      144.82     44.94 o 
  -1   5   6      261.55      311.36     50.17 o 
   0   5   6     7428.54     7810.93    196.77 o 
   1   5   6      481.86      461.73     69.07 o 
   2   5   6      841.57      950.00     86.58 o 
   3   5   6     4371.05     3947.81    144.38 o 
   4   5   6      713.87      588.16     73.23 o 
   5   5   6      173.22      297.54     54.74 o 
   6   5   6      175.95      268.81     54.83 o 
   7   5   6        6.04       58.38     37.71 o 
   8   5   6      729.25      552.24     74.12 o 
   9   5   6     2296.69     2241.23    125.81 o 
  10   5   6      190.59      225.50     57.27 o 
  11   5   6       11.47       16.68     56.96 o 
  12   5   6     2955.78     2964.82    152.61 o 
  13   5   6      830.58      838.12     91.92 o 
  14   5   6      407.62      391.59     84.10 o 
  15   5   6     1976.20     1981.41    145.03 o 
  16   5   6       74.54       53.57     77.58 o 
  17   5   6     1862.57     1917.29    145.41 o 
  18   5   6        2.00        7.16     70.11 o 
  19   5   6      370.53      379.41     92.05 o 
  20   5   6      524.25      452.89    107.71 o 
  21   5   6        2.19       31.62     70.63 o 
  22   5   6        0.62       72.92     57.85 o 
  23   5   6        8.01       57.98     64.71 o 
  24   5   6       80.22      143.46     57.84 o 
  25   5   6      184.43      299.51     83.44 o 
  26   5   6      204.10      328.19     82.82 o 
  27   5   6        0.52       51.97     73.53 o 
  28   5   6       98.09      112.39     70.78 o 
  29   5   6      194.99      325.65     73.73 o 
 -30   6   6       53.55       30.90     78.80 o 
 -29   6   6        2.87       55.06     76.63 o 
 -28   6   6        7.13      103.22     52.06 o 
 -27   6   6        7.76        7.99     52.21 o 
 -26   6   6        0.69       76.21     76.21 o 
 -25   6   6      134.27      118.33     70.98 o 
 -24   6   6        3.40        0.00     60.33 o 
 -23   6   6      124.46       46.01     77.38 o 
 -22   6   6      210.59      292.85     59.58 o 
 -21   6   6       11.61       14.67     63.97 o 
 -20   6   6      184.01      107.27     66.71 o 
 -19   6   6       17.11       62.56     52.48 o 
 -18   6   6       20.56        0.00     57.24 o 
 -17   6   6      264.66      288.03     66.72 o 
 -16   6   6        5.82        0.00     56.05 o 
 -15   6   6     3439.96     3510.29    173.09 o 
 -14   6   6     1389.34     1388.65    118.44 o 
 -13   6   6        2.85        5.76     54.61 o 
 -12   6   6      799.36      708.33     90.26 o 
 -11   6   6     1218.10     1188.34     96.89 o 
 -10   6   6      994.00     1230.35    105.05 o 
  -9   6   6      830.25      954.48     83.57 o 
  -8   6   6      594.97      624.60     71.70 o 
  -7   6   6      472.42      234.77     68.12 o 
  -6   6   6      250.02      207.95     66.67 o 
  -5   6   6     1650.45     1714.04    110.46 o 
  -4   6   6      702.43      757.05     83.84 o 
  -3   6   6      262.83      235.97     64.85 o 
  -2   6   6       27.74       49.76     45.05 o 
  -1   6   6      207.60      203.39     49.83 o 
   0   6   6      200.63      205.41     51.84 o 
   1   6   6     1873.81     2065.87    117.87 o 
   2   6   6      597.26      744.15     73.31 o 
   3   6   6      167.02      238.59     57.37 o 
   4   6   6      173.56      167.97     50.89 o 
   5   6   6      119.72       75.97     48.81 o 
   6   6   6     3714.76     3930.25    164.24 o 
   7   6   6     1251.01     1354.44    105.08 o 
   8   6   6        2.29        5.53     55.88 o 
   9   6   6      102.57       22.64     69.83 o 
  10   6   6      290.43      245.18     60.66 o 
  11   6   6       89.70      162.52     61.64 o 
  12   6   6        0.82       24.84     58.21 o 
  13   6   6       16.29       32.05     66.95 o 
  14   6   6      722.76      999.93    107.77 o 
  15   6   6      137.85      102.57     61.53 o 
  16   6   6       73.82      141.19     67.75 o 
  17   6   6        4.26       86.51     86.51 o 
  18   6   6       19.88       60.05     68.00 o 
  19   6   6      190.88       54.06     86.96 o 
  20   6   6       63.10       63.36     73.46 o 
  21   6   6        8.91       64.90     64.90 o 
  22   6   6      137.32       66.29     91.52 o 
  23   6   6       45.88      151.70     58.40 o 
  24   6   6       24.56       85.40     61.55 o 
  25   6   6       74.01       51.74     73.08 o 
  26   6   6      219.54      328.81     74.47 o 
  27   6   6      139.57      233.31     80.62 o 
 -28   7   6        1.21       39.04     62.96 o 
 -27   7   6        0.02       23.66     52.91 o 
 -26   7   6       10.68        7.96     77.27 o 
 -25   7   6       14.19      158.53     59.27 o 
 -24   7   6       26.53       23.62     73.51 o 
 -23   7   6      176.03      163.91     72.85 o 
 -22   7   6        0.13       23.09     71.85 o 
 -21   7   6      359.79      325.83     94.95 o 
 -20   7   6       87.59        7.47     83.78 o 
 -19   7   6      918.44      953.05    111.01 o 
 -18   7   6      179.83      227.47     72.50 o 
 -17   7   6      115.22       90.15     74.42 o 
 -16   7   6       82.20      108.30     65.60 o 
 -15   7   6        0.13       39.56     53.60 o 
 -14   7   6      424.98      566.30     84.43 o 
 -13   7   6       43.14       50.23     56.14 o 
 -12   7   6       24.36       42.96     62.30 o 
 -11   7   6      918.83      883.72     98.25 o 
 -10   7   6      257.02      283.27     69.35 o 
  -9   7   6        1.25       63.94     63.94 o 
  -8   7   6       79.00      155.02     51.70 o 
  -7   7   6      193.34      176.58     72.71 o 
  -6   7   6      670.68      715.02     93.27 o 
  -5   7   6     1585.91     1911.06    123.59 o 
  -4   7   6     1273.63     1349.65    108.17 o 
  -3   7   6       12.57       33.89     51.77 o 
  -2   7   6       28.77       28.04     51.03 o 
  -1   7   6       15.07       72.57     49.57 o 
   0   7   6     1112.04     1302.61    106.27 o 
   1   7   6      489.09      596.82     68.12 o 
   2   7   6     1286.18     1420.98    104.58 o 
   3   7   6       67.12       21.51     62.85 o 
   4   7   6       43.28       21.77     57.71 o 
   5   7   6        4.54       39.11     51.46 o 
   6   7   6        2.28       59.24     59.24 o 
   7   7   6      453.42      488.28     85.03 o 
   8   7   6       93.74      114.65     64.76 o 
   9   7   6      461.38      699.72     86.91 o 
  10   7   6      952.16     1137.43    113.18 o 
  11   7   6      975.87      919.89    102.94 o 
  12   7   6      506.89      690.28     88.70 o 
  13   7   6      872.35      778.20    107.81 o 
  14   7   6      189.91      254.76     83.12 o 
  15   7   6      275.14      189.08     91.44 o 
  16   7   6      317.10      283.87     92.13 o 
  17   7   6       19.33       53.62     77.02 o 
  18   7   6        4.22       23.60     68.01 o 
  19   7   6        0.97        8.06     68.70 o 
  20   7   6      274.99      451.30     90.23 o 
  21   7   6       15.68      150.46     54.14 o 
  22   7   6        1.79       65.76     65.76 o 
  23   7   6        0.14       17.15     65.42 o 
  24   7   6        8.89        8.70     73.90 o 
  25   7   6       91.79       43.46     73.21 o 
 -26   8   6       51.13       15.75     71.45 o 
 -25   8   6       13.60       79.45     66.48 o 
 -24   8   6        5.31       15.88     73.82 o 
 -23   8   6      107.09      142.91     67.36 o 
 -22   8   6        6.21       31.56     63.12 o 
 -21   8   6        0.59       85.99     60.02 o 
 -20   8   6        6.37       77.18     64.59 o 
 -19   8   6        1.25        7.62     55.38 o 
 -18   8   6       20.53       29.96     59.83 o 
 -17   8   6       28.19        7.34     66.92 o 
 -16   8   6       55.42      144.25     50.96 o 
 -15   8   6       19.61       35.35     51.49 o 
 -14   8   6       15.00       34.70     58.47 o 
 -13   8   6       71.25      122.54     60.10 o 
 -12   8   6       27.76       66.90     62.72 o 
 -11   8   6      412.26      460.68     83.24 o 
 -10   8   6      739.67      739.59     97.93 o 
  -9   8   6       70.56       70.50     58.43 o 
  -8   8   6      471.22      534.13     92.17 o 
  -7   8   6      790.03      974.17    102.36 o 
  -6   8   6      857.06      877.87    102.78 o 
  -5   8   6      155.08      202.33     66.35 o 
  -4   8   6      361.70      455.80     82.08 o 
  -3   8   6      123.31      157.91     71.18 o 
  -2   8   6     1407.71     1266.02    113.48 o 
  -1   8   6      232.89      218.13     71.36 o 
   0   8   6      304.36      306.34     81.26 o 
   1   8   6       24.89       80.52     55.06 o 
   2   8   6        5.61       24.09     61.91 o 
   3   8   6     1439.66     1396.30    118.04 o 
   4   8   6      151.72      220.93     64.04 o 
   5   8   6      315.26      305.58     70.74 o 
   6   8   6      144.98      150.61     59.49 o 
   7   8   6      263.64      321.85     69.33 o 
   8   8   6      199.71      283.57     79.44 o 
   9   8   6        0.62       74.26     65.80 o 
  10   8   6       70.99      165.74     56.07 o 
  11   8   6      181.48      141.30     76.10 o 
  12   8   6        0.08       57.84     51.12 o 
  13   8   6       18.66       81.35     59.62 o 
  14   8   6        4.99       60.48     63.29 o 
  15   8   6       82.03      208.81     66.94 o 
  16   8   6        0.35        7.94     58.64 o 
  17   8   6       30.49      113.00     60.40 o 
  18   8   6        0.12        0.00     69.77 o 
  19   8   6       76.79      117.15     74.82 o 
  20   8   6       25.63       76.47     73.63 o 
  21   8   6        6.71        0.00     69.89 o 
  22   8   6        0.13       77.19     77.19 o 
  23   8   6       28.36       43.70     74.65 o 
 -23   9   6        6.43       48.19     55.64 o 
 -22   9   6       28.58       74.18     74.18 o 
 -21   9   6        9.41       68.12     68.12 o 
 -20   9   6       11.76        7.97     65.36 o 
 -19   9   6        1.37       75.59     75.59 o 
 -18   9   6      120.34      235.30     66.58 o 
 -17   9   6        0.11       30.98     66.67 o 
 -16   9   6       95.03      114.82     57.77 o 
 -15   9   6        2.94       15.10     42.76 o 
 -14   9   6        1.89       29.81     64.09 o 
 -13   9   6       26.64       70.09     70.09 o 
 -12   9   6      102.74       21.76     76.42 o 
 -11   9   6      207.20      272.38     70.98 o 
 -10   9   6       71.32       70.97     59.34 o 
  -9   9   6      102.99      182.92     71.73 o 
  -8   9   6       76.31      251.94     59.34 o 
  -7   9   6       74.62       27.91     77.10 o 
  -6   9   6      192.86      279.17     81.36 o 
  -5   9   6        6.78       27.99     60.95 o 
  -4   9   6      118.91       98.20     60.31 o 
  -3   9   6        9.27       71.08     71.08 o 
  -2   9   6       27.84       27.77     58.17 o 
  -1   9   6      124.24      186.39     59.77 o 
   0   9   6        1.87       27.63     57.77 o 
   1   9   6        2.56       61.77     61.77 o 
   2   9   6      272.93      388.72     75.40 o 
   3   9   6      315.14      322.13     79.40 o 
   4   9   6        1.10       58.39     60.47 o 
   5   9   6       11.13       79.70     56.36 o 
   6   9   6      254.16      266.09     77.47 o 
   7   9   6       58.48       35.01     59.02 o 
   8   9   6      106.63      100.29     73.06 o 
   9   9   6       41.64        7.33     73.57 o 
  10   9   6        3.29       67.19     69.64 o 
  11   9   6       93.23      106.65     73.09 o 
  12   9   6        0.97       46.58     68.58 o 
  13   9   6        1.24       15.85     62.27 o 
  14   9   6       35.09       48.31     68.36 o 
  15   9   6        9.16       75.19     75.19 o 
  16   9   6        9.71      166.77     65.69 o 
  17   9   6       84.39       84.66     73.86 o 
  18   9   6       47.63       68.66     76.80 o 
  19   9   6       87.14       95.56     76.20 o 
  20   9   6       50.50       96.43     63.85 o 
 -19  10   6        0.65       49.14     66.52 o 
 -18  10   6        0.77      138.77     55.96 o 
 -17  10   6        4.72       66.97     66.97 o 
 -16  10   6        1.68        0.00     65.56 o 
 -15  10   6        0.35       24.02     57.17 o 
 -14  10   6       99.59       82.50     82.50 o 
 -13  10   6      234.78      251.94     72.99 o 
 -12  10   6       48.25       46.84     57.34 o 
 -11  10   6        8.85        7.77     75.51 o 
 -10  10   6      237.71      454.24     88.10 o 
  -9  10   6      194.46      199.20     65.93 o 
  -8  10   6        3.63       22.93     60.62 o 
  -7  10   6       47.70       99.27     56.64 o 
  -6  10   6       46.89       65.80     65.80 o 
  -5  10   6       57.31      237.94     70.73 o 
  -4  10   6      293.96      292.51     96.79 o 
  -3  10   6        0.12       53.81     70.10 o 
  -2  10   6        8.68       15.30     69.14 o 
  -1  10   6      100.47      174.23     61.02 o 
   0  10   6      192.98      211.57     90.06 o 
   1  10   6      127.48      275.62     75.56 o 
   2  10   6      133.45       50.06     74.67 o 
   3  10   6      110.12       97.23     62.11 o 
   4  10   6        0.31      118.53     50.80 o 
   5  10   6      205.99      207.12     83.64 o 
   6  10   6      183.41      294.00     79.83 o 
   7  10   6        9.90        0.00     61.32 o 
   8  10   6      154.60      177.60     75.30 o 
   9  10   6        4.34        7.88     76.80 o 
  10  10   6      295.83      489.50     96.63 o 
  11  10   6       40.57      163.24     72.96 o 
  12  10   6       89.15       41.49     78.19 o 
  13  10   6       14.47        0.00     77.09 o 
  14  10   6        3.41       34.17     64.99 o 
  15  10   6      134.00      216.11     79.67 o 
  16  10   6       29.15       17.50     87.46 o 
 -13  11   6       31.49      108.64     50.82 o 
 -12  11   6        1.45       74.94     77.66 o 
 -11  11   6        0.10       58.08     75.60 o 
 -10  11   6        0.20       82.76     62.98 o 
  -9  11   6       85.66       82.62     82.62 o 
  -8  11   6        8.64       41.28     75.26 o 
  -7  11   6        0.29       57.88     69.73 o 
  -6  11   6        0.96        8.30     70.86 o 
  -5  11   6       26.14       79.05     79.05 o 
  -4  11   6        0.56       33.46     66.92 o 
  -3  11   6       85.24       63.10     63.10 o 
  -2  11   6       39.62       16.59     62.11 o 
  -1  11   6        2.58      106.83     67.27 o 
   0  11   6       33.92       32.73     64.39 o 
   1  11   6       27.07      112.58     69.16 o 
   2  11   6       15.97        7.66     67.38 o 
   3  11   6       15.53       29.63     59.18 o 
   4  11   6       13.48        7.43     72.94 o 
   5  11   6       50.58      136.60     69.60 o 
   6  11   6        3.95       15.67     70.00 o 
   7  11   6       11.95       48.31     65.36 o 
   8  11   6       26.98       65.96     82.40 o 
   9  11   6       43.48      134.44     67.18 o 
  10  11   6       33.76       89.17     89.17 o 
 -34   1   7        0.64       66.99     66.99 o 
 -33   1   7      272.79      269.82     80.90 o 
 -32   1   7      113.09       43.10     81.31 o 
 -31   1   7       45.47       52.37     74.06 o 
 -30   1   7       61.53       79.01     79.01 o 
 -29   1   7       59.65       96.58     79.95 o 
 -28   1   7      542.01      514.26     87.62 o 
 -27   1   7       64.51       43.06     72.48 o 
 -26   1   7        3.95       25.40     60.31 o 
 -25   1   7      516.83      561.64     99.83 o 
 -24   1   7     1215.43     1293.89    130.29 o 
 -23   1   7      481.55      405.17     96.72 o 
 -22   1   7     2202.14     2517.34    156.85 o 
 -21   1   7      280.78      293.94     82.02 o 
 -20   1   7      415.42      526.76     83.45 o 
 -19   1   7      175.47      162.76     69.77 o 
 -18   1   7       36.20      105.06     54.25 o 
 -17   1   7     5137.67     4950.03    186.97 o 
 -16   1   7       75.55       49.90     53.51 o 
 -15   1   7     2513.18     2414.28    124.46 o 
 -14   1   7      635.36      536.38     72.97 o 
 -13   1   7       14.97       47.07     35.77 o 
 -12   1   7     3179.06     3560.21    135.62 o 
 -11   1   7     4064.20     4444.53    147.49 o 
 -10   1   7     6846.09     7297.50    181.54 o 
  -9   1   7      256.36      139.45     45.49 o 
  -8   1   7    28549.56    28572.00    336.37 o 
  -7   1   7     1711.48     1411.10     89.35 o 
  -6   1   7      104.03      143.87     37.35 o 
  -5   1   7      246.47      239.72     43.29 o 
  -4   1   7      341.70      364.41     44.94 o 
  -3   1   7     3730.21     4096.40    120.84 o 
  -2   1   7     9233.39     9504.88    181.57 o 
  -1   1   7      190.75      223.61     42.06 o 
   0   1   7      456.41      542.96     51.43 o 
   1   1   7      309.84      211.68     44.51 o 
   2   1   7      699.63      566.67     54.83 o 
   3   1   7      784.29      950.10     67.60 o 
   4   1   7     2931.15     3026.89    111.59 o 
   5   1   7      894.97      890.29     69.01 o 
   6   1   7      517.37      562.41     62.04 o 
   7   1   7      444.64      449.90     62.06 o 
   8   1   7      211.92      248.91     48.89 o 
   9   1   7     4977.20     4822.39    166.92 o 
  10   1   7      296.91      237.33     53.69 o 
  11   1   7        4.36       10.02     37.43 o 
  12   1   7     1042.99     1028.02     85.12 o 
  13   1   7      173.72      216.79     58.60 o 
  14   1   7      514.31      503.80     76.42 o 
  15   1   7        1.00       55.56     51.27 o 
  16   1   7      506.07      461.03     82.34 o 
  17   1   7      327.25      361.53     70.56 o 
  18   1   7      571.96      515.07     80.28 o 
  19   1   7       66.57        7.45     71.34 o 
  20   1   7      521.79      695.19    100.99 o 
  21   1   7       45.81        0.00     71.75 o 
  22   1   7      772.63      791.98    102.54 o 
  23   1   7       31.96       77.88     77.88 o 
  24   1   7      246.26      170.04     73.30 o 
  25   1   7       47.11      128.25     46.72 o 
  26   1   7       66.06      149.28     81.27 o 
  27   1   7        3.59      113.33     69.40 o 
  28   1   7       16.06       38.06     81.81 o 
  29   1   7      146.22      180.61     70.53 o 
  30   1   7      144.83      311.26     81.65 o 
  31   1   7       81.58       80.48     80.48 o 
 -34   2   7      360.61      330.60     82.67 o 
 -33   2   7       72.86       68.11     82.58 o 
 -32   2   7       23.96        8.70     74.31 o 
 -31   2   7       59.95       79.22     62.83 o 
 -30   2   7       62.47      159.13     68.50 o 
 -29   2   7      509.94      608.00    109.03 o 
 -28   2   7      935.68     1090.67    124.27 o 
 -27   2   7        0.13       65.43     65.43 o 
 -26   2   7       23.15       58.85     68.82 o 
 -25   2   7      481.66      588.95     98.16 o 
 -24   2   7      143.65      166.41     89.99 o 
 -23   2   7     4270.23     4513.00    205.51 o 
 -22   2   7       72.14      102.99     77.09 o 
 -21   2   7     1348.69     1395.25    122.07 o 
 -20   2   7     2324.10     2484.86    160.37 o 
 -19   2   7     4513.93     4763.14    204.17 o 
 -18   2   7      263.58      280.95     68.05 o 
 -17   2   7      645.46      551.42     76.35 o 
 -16   2   7      104.76       60.65     53.68 o 
 -15   2   7     1589.68     1417.46     94.31 o 
 -14   2   7     3077.56     3064.46    137.06 o 
 -13   2   7      453.42      396.61     65.41 o 
 -12   2   7      252.02      292.28     51.41 o 
 -11   2   7       15.62       41.14     41.14 o 
 -10   2   7     1237.13      950.35     75.04 o 
  -9   2   7      622.01      625.73     67.43 o 
  -8   2   7    11812.51    12160.17    159.84 o 
  -7   2   7       12.84       22.36     35.35 o 
  -6   2   7     1105.68     1095.32     59.88 o 
  -5   2   7     7504.04     7175.55    168.59 o 
  -4   2   7     2941.52     3072.20    111.96 o 
  -3   2   7     2057.23     2164.11     92.30 o 
  -2   2   7     2572.82     2451.86     99.45 o 
  -1   2   7      462.52      440.89     50.16 o 
   0   2   7    26087.89    22426.63    291.70 o 
   1   2   7       41.00      131.94     41.07 o 
   2   2   7      667.68      698.56     65.32 o 
   3   2   7     6819.27     7465.46    175.35 o 
   4   2   7     2646.35     2716.55    111.98 o 
   5   2   7      200.33      192.77     44.68 o 
   6   2   7      386.57      521.05     52.53 o 
   7   2   7        7.87        8.37     36.45 o 
   8   2   7       12.18        4.35     39.77 o 
   9   2   7      590.78      625.65     69.74 o 
  10   2   7       21.65       90.89     44.11 o 
  11   2   7       29.58       37.92     37.92 o 
  12   2   7        7.35       10.58     39.51 o 
  13   2   7        2.58       33.31     45.09 o 
  14   2   7      221.06      157.24     54.35 o 
  15   2   7      517.53      477.26     79.26 o 
  16   2   7     1559.16     1477.02    121.18 o 
  17   2   7     4590.39     4005.31    194.55 o 
  18   2   7       40.99       28.20     63.84 o 
  19   2   7       94.60       66.20     75.36 o 
  20   2   7       52.32       53.69     74.74 o 
  21   2   7       15.23       87.61     69.90 o 
  22   2   7        5.88       24.74     68.52 o 
  23   2   7      194.47      297.63     80.20 o 
  24   2   7        2.61      113.55     64.73 o 
  25   2   7       32.12       62.53     81.37 o 
  26   2   7       12.39        9.04     74.36 o 
  27   2   7      288.19      404.40     88.18 o 
  28   2   7      149.68       64.68     78.94 o 
  29   2   7        3.58       83.14     57.63 o 
  30   2   7      105.68      183.16     78.79 o 
  31   2   7       82.74       36.04     77.47 o 
 -33   3   7        2.17      163.12     54.07 o 
 -32   3   7      198.33       83.59     78.43 o 
 -31   3   7      108.39      178.33     67.43 o 
 -30   3   7      535.54      616.18     98.37 o 
 -29   3   7       27.78      128.43     64.62 o 
 -28   3   7       70.56      119.07     76.11 o 
 -27   3   7       54.23        0.00     76.95 o 
 -26   3   7        0.87        0.00     63.90 o 
 -25   3   7        6.41       16.11     60.27 o 
 -24   3   7      255.40      274.18     78.77 o 
 -23   3   7       17.92       60.71     68.70 o 
 -22   3   7        4.61       14.66     62.97 o 
 -21   3   7      206.42      190.14     78.12 o 
 -20   3   7      259.56      283.65     68.17 o 
 -19   3   7       28.43       19.38     46.13 o 
 -18   3   7      289.61      525.11     80.35 o 
 -17   3   7     1702.92     1668.81    121.88 o 
 -16   3   7        8.26       39.38     39.38 o 
 -15   3   7      624.66      633.20     73.99 o 
 -14   3   7       21.12        0.00     39.72 o 
 -13   3   7      350.90      455.26     58.16 o 
 -12   3   7     4330.39     4121.18    154.74 o 
 -11   3   7        3.65       18.00     43.17 o 
 -10   3   7        7.32       12.99     27.07 o 
  -9   3   7      614.27      512.82     60.33 o 
  -8   3   7     3201.51     2504.23    107.05 o 
  -7   3   7      149.75      200.16     49.40 o 
  -6   3   7      516.26      393.64     51.63 o 
  -5   3   7     2441.86     2711.81    111.46 o 
  -4   3   7       57.16       11.49     38.01 o 
  -3   3   7     3023.06     3330.63    119.54 o 
  -2   3   7      246.21      278.92     46.90 o 
  -1   3   7      386.58      296.11     54.46 o 
   0   3   7      987.64     1043.25     74.00 o 
   1   3   7       26.14        0.00     41.21 o 
   2   3   7     4868.56     5692.68    163.02 o 
   3   3   7     5202.60     5017.30    153.28 o 
   4   3   7     7065.00     6768.10    176.24 o 
   5   3   7     3832.17     3765.27    136.75 o 
   6   3   7      364.53      390.79     60.03 o 
   7   3   7     3606.39     3551.38    138.33 o 
   8   3   7     3401.85     3077.14    132.23 o 
   9   3   7      185.26      185.90     45.94 o 
  10   3   7      247.16      208.78     58.37 o 
  11   3   7     3428.60     3213.21    146.13 o 
  12   3   7       20.33       59.15     59.15 o 
  13   3   7      185.69      147.60     57.87 o 
  14   3   7     2486.51     2542.01    146.44 o 
  15   3   7      183.98      267.21     63.11 o 
  16   3   7      790.35      851.06     92.60 o 
  17   3   7      819.85      950.10     97.42 o 
  18   3   7      434.18      431.75     91.97 o 
  19   3   7     1139.26     1628.66    124.90 o 
  20   3   7      217.60      221.98     83.55 o 
  21   3   7       93.06      103.08     78.07 o 
  22   3   7      868.36      794.32    111.99 o 
  23   3   7       29.05       67.45     63.05 o 
  24   3   7      689.33      708.02    113.21 o 
  25   3   7      315.23      281.88     94.83 o 
  26   3   7      121.70       62.56     82.41 o 
  27   3   7      281.02      207.63     96.01 o 
  28   3   7       60.15      154.00     79.54 o 
  29   3   7      143.27      162.55     76.65 o 
  30   3   7       34.92       26.78     80.41 o 
 -33   4   7        4.85       23.38     61.90 o 
 -32   4   7       27.01       64.32     49.52 o 
 -31   4   7       10.86       90.25     59.73 o 
 -30   4   7        4.31       24.90     55.71 o 
 -29   4   7       66.62      125.25     66.30 o 
 -28   4   7       46.68       75.02     69.22 o 
 -27   4   7       65.51       57.93     69.68 o 
 -26   4   7      101.17        8.15     75.19 o 
 -25   4   7      199.00      160.09     81.65 o 
 -24   4   7       77.84      164.32     67.79 o 
 -23   4   7      462.06      388.20     95.96 o 
 -22   4   7       81.86       73.82     56.25 o 
 -21   4   7     2090.45     1547.70    132.08 o 
 -20   4   7      341.88      171.96     81.08 o 
 -19   4   7      158.62      152.16     64.49 o 
 -18   4   7      355.58      254.23     80.35 o 
 -17   4   7     1492.05     1476.30    112.15 o 
 -16   4   7      694.70      760.90     80.68 o 
 -15   4   7      515.91      437.96     61.55 o 
 -14   4   7      396.04      426.00     70.11 o 
 -13   4   7       15.53       15.57     41.16 o 
 -12   4   7        0.63       19.99     39.98 o 
 -11   4   7      349.30      391.11     59.69 o 
 -10   4   7     1295.74     1367.32     88.60 o 
  -9   4   7      530.74      670.50     68.41 o 
  -8   4   7      686.02      647.26     69.32 o 
  -7   4   7      356.07      368.82     49.24 o 
  -6   4   7        5.94       26.04     35.25 o 
  -5   4   7       50.85      102.99     42.03 o 
  -4   4   7     2831.40     2541.07    117.96 o 
  -3   4   7     4760.52     4839.07    154.94 o 
  -2   4   7      661.48      583.27     71.28 o 
  -1   4   7      543.58      569.21     70.36 o 
   0   4   7        6.28       12.69     41.96 o 
   1   4   7     2357.42     2591.68    115.31 o 
   2   4   7      517.72      542.86     59.11 o 
   3   4   7       41.60       55.42     39.31 o 
   4   4   7     1187.44     1223.99     82.33 o 
   5   4   7      526.63      449.82     64.38 o 
   6   4   7      983.43     1106.01     81.99 o 
   7   4   7      336.80      322.34     56.10 o 
   8   4   7      540.41      500.05     67.98 o 
   9   4   7     1549.96     1645.55    104.77 o 
  10   4   7     1576.36     1712.36    112.66 o 
  11   4   7       23.31      109.47     45.19 o 
  12   4   7       84.37        5.73     48.66 o 
  13   4   7      301.91      420.71     66.28 o 
  14   4   7      464.00      475.06     86.65 o 
  15   4   7     4988.64     4992.64    201.30 o 
  16   4   7        0.23       76.54     76.54 o 
  17   4   7      314.82      313.03    100.10 o 
  18   4   7      366.38      411.84     85.76 o 
  19   4   7      174.47       74.90     91.13 o 
  20   4   7       20.97       85.33     65.34 o 
  21   4   7       88.89       96.08     75.96 o 
  22   4   7      495.27      749.31     92.82 o 
  23   4   7       44.79        8.47     76.95 o 
  24   4   7      122.43      120.76     67.91 o 
  25   4   7       72.06       52.61     74.37 o 
  26   4   7       47.07      133.06     82.75 o 
  27   4   7        6.36       17.85     67.98 o 
  28   4   7       59.93      151.86     75.27 o 
  29   4   7        0.22       53.27     61.46 o 
 -31   5   7      171.61      150.82     75.70 o 
 -30   5   7       50.02       24.28     67.12 o 
 -29   5   7        0.00       65.40     73.97 o 
 -28   5   7        4.57       32.78     70.55 o 
 -27   5   7       20.40       72.74     72.74 o 
 -26   5   7       22.90       16.28     64.93 o 
 -25   5   7      104.48      144.16     67.98 o 
 -24   5   7       36.28       94.42     69.55 o 
 -23   5   7      290.68      338.78     76.19 o 
 -22   5   7       52.30       37.55     68.38 o 
 -21   5   7       23.85      109.50     65.64 o 
 -20   5   7      439.76      474.10     83.44 o 
 -19   5   7      116.82      239.65     78.37 o 
 -18   5   7     1951.50     1985.47    139.44 o 
 -17   5   7      119.67        0.00     62.57 o 
 -16   5   7      189.98      271.34     66.44 o 
 -15   5   7       32.79       65.43     56.20 o 
 -14   5   7       34.38       63.29     46.36 o 
 -13   5   7     1774.83     1679.94    112.67 o 
 -12   5   7     1224.35      862.78     94.03 o 
 -11   5   7      213.49      235.83     63.54 o 
 -10   5   7      106.45      163.52     50.58 o 
  -9   5   7      831.40      825.63     79.91 o 
  -8   5   7      962.83     1028.29     86.80 o 
  -7   5   7     1136.40     1030.11     91.63 o 
  -6   5   7      901.43      847.67     77.67 o 
  -5   5   7        2.00       38.29     41.09 o 
  -4   5   7       82.36      132.76     50.19 o 
  -3   5   7     1139.66      978.65     82.57 o 
  -2   5   7      139.00      129.61     44.85 o 
  -1   5   7        0.48       47.55     47.55 o 
   0   5   7      140.82       65.67     47.84 o 
   1   5   7       11.55       32.95     50.05 o 
   2   5   7      669.77      651.03     77.09 o 
   3   5   7      171.13      164.21     48.59 o 
   4   5   7       27.38       48.28     48.28 o 
   5   5   7       49.84       97.46     46.69 o 
   6   5   7     1810.71     2152.34    116.10 o 
   7   5   7       57.67      180.29     46.95 o 
   8   5   7      518.59      700.66     78.03 o 
   9   5   7      593.78      503.76     76.27 o 
  10   5   7       51.26      141.37     53.91 o 
  11   5   7      625.39      689.91     85.58 o 
  12   5   7     1114.80      919.77    105.18 o 
  13   5   7        1.90       25.08     69.82 o 
  14   5   7     8587.37     8709.23    266.90 o 
  15   5   7      191.35       13.48     98.01 o 
  16   5   7     1039.92      899.35    111.31 o 
  17   5   7       66.61       64.95     64.95 o 
  18   5   7     1559.97     1537.04    141.95 o 
  19   5   7     1336.44     1347.85    132.30 o 
  20   5   7        0.01       87.23     54.36 o 
  21   5   7        4.45       65.23     67.19 o 
  22   5   7       18.11       66.82     65.81 o 
  23   5   7       42.93       59.69     69.78 o 
  24   5   7      161.18      251.59     89.76 o 
  25   5   7      120.58       70.27     81.48 o 
  26   5   7      110.58       61.95     84.48 o 
  27   5   7      204.33      310.53     86.49 o 
  28   5   7      134.44       26.50     85.24 o 
 -30   6   7       53.34       15.70     71.19 o 
 -29   6   7       97.34      119.96     69.29 o 
 -28   6   7       25.03       24.25     72.75 o 
 -27   6   7       40.46       16.22     78.71 o 
 -26   6   7       23.09       55.52     55.52 o 
 -25   6   7        0.22       56.30     62.81 o 
 -24   6   7      190.52      302.22     81.13 o 
 -23   6   7       75.96      101.81     58.08 o 
 -22   6   7        1.46       46.12     49.82 o 
 -21   6   7        1.40      105.18     61.96 o 
 -20   6   7        0.87        7.37     67.57 o 
 -19   6   7      860.07     1006.37    105.59 o 
 -18   6   7       76.62       13.86     71.41 o 
 -17   6   7      816.00      620.19     86.31 o 
 -16   6   7      471.85      340.38     90.26 o 
 -15   6   7       95.14       82.67     62.62 o 
 -14   6   7        1.09       30.91     62.10 o 
 -13   6   7     4227.22     3196.55    161.04 o 
 -12   6   7      888.58      808.15     95.14 o 
 -11   6   7      657.60      606.46     84.84 o 
 -10   6   7     3584.87     3548.85    157.51 o 
  -9   6   7      687.22      716.72     78.32 o 
  -8   6   7     2166.55     2318.23    133.93 o 
  -7   6   7     3435.13     3332.55    147.67 o 
  -6   6   7      232.13      198.32     63.20 o 
  -5   6   7      266.50      405.43     74.67 o 
  -4   6   7       28.06       21.19     47.98 o 
  -3   6   7       99.98      183.46     57.19 o 
  -2   6   7      327.24      243.56     65.80 o 
  -1   6   7      753.38      605.47     81.64 o 
   0   6   7       32.32       26.12     52.43 o 
   1   6   7       28.16       36.54     49.76 o 
   2   6   7      173.63      181.09     56.46 o 
   3   6   7     1081.75     1213.30     99.68 o 
   4   6   7      315.88      219.45     62.72 o 
   5   6   7      100.24       96.10     56.98 o 
   6   6   7     1120.65     1253.86    101.44 o 
   7   6   7     1833.18     2024.30    126.23 o 
   8   6   7       14.36       57.73     58.92 o 
   9   6   7       99.46       89.07     57.31 o 
  10   6   7       46.35       91.61     67.73 o 
  11   6   7       28.41       44.03     69.16 o 
  12   6   7      973.49      861.96    119.01 o 
  13   6   7       30.57       40.13     67.46 o 
  14   6   7      338.41      220.47     86.57 o 
  15   6   7      495.38      575.54     97.70 o 
  16   6   7      132.02       21.99     81.22 o 
  17   6   7       40.68      105.61     56.43 o 
  18   6   7        4.68       85.34     62.59 o 
  19   6   7       38.37       39.87     54.67 o 
  20   6   7      123.47      220.67     83.73 o 
  21   6   7       24.14       77.55     77.55 o 
  22   6   7       56.14       51.16     75.30 o 
  23   6   7       48.66       95.25     66.54 o 
  24   6   7       40.44       61.39     74.88 o 
  25   6   7      147.16        8.87     97.18 o 
  26   6   7       40.99        8.84     81.69 o 
  27   6   7        0.35       26.48     66.71 o 
 -28   7   7       19.67       39.73     55.62 o 
 -27   7   7       29.68       48.23     76.31 o 
 -26   7   7       18.05       40.45     55.39 o 
 -25   7   7        3.61       16.20     67.66 o 
 -24   7   7       26.96      104.62     52.75 o 
 -23   7   7       12.83        0.00     64.77 o 
 -22   7   7       16.57       31.51     75.58 o 
 -21   7   7        6.19        0.00     53.72 o 
 -20   7   7       26.62        7.59     55.43 o 
 -19   7   7      172.78      134.33     63.29 o 
 -18   7   7       34.71        7.27     57.02 o 
 -17   7   7        0.14       49.96     58.39 o 
 -16   7   7       75.97        0.00     74.41 o 
 -15   7   7       19.29       61.27     67.73 o 
 -14   7   7      659.32      638.34     94.98 o 
 -13   7   7       13.39       26.06     60.34 o 
 -12   7   7       57.58       82.81     60.74 o 
 -11   7   7     2096.35     1963.62    119.92 o 
 -10   7   7     1480.67     1304.71    117.06 o 
  -9   7   7      571.18      577.06     97.40 o 
  -8   7   7     1938.20     2051.59    141.20 o 
  -7   7   7     1862.44     2014.56    126.07 o 
  -6   7   7      110.63      220.35     58.64 o 
  -5   7   7     1324.02     1460.73    102.86 o 
  -4   7   7      237.52      165.46     65.79 o 
  -3   7   7      326.00      386.22     70.21 o 
  -2   7   7      385.52      352.79     73.82 o 
  -1   7   7      511.04      558.65     81.23 o 
   0   7   7     1396.93     1591.62    109.65 o 
   1   7   7      253.85      259.74     65.58 o 
   2   7   7      430.59      575.21     74.90 o 
   3   7   7      104.91      164.29     53.40 o 
   4   7   7      204.70      251.67     70.52 o 
   5   7   7      127.06      145.96     59.25 o 
   6   7   7      470.93      377.01     66.37 o 
   7   7   7     1127.47      779.41     87.83 o 
   8   7   7       14.20       11.34     47.91 o 
   9   7   7     1393.52     1290.41    117.58 o 
  10   7   7       20.63       52.96     65.52 o 
  11   7   7     1497.84     1621.92    127.50 o 
  12   7   7     1715.89     1782.68    133.98 o 
  13   7   7      122.36        7.19     82.46 o 
  14   7   7     1386.25     1298.73    129.02 o 
  15   7   7      521.03      444.29    100.75 o 
  16   7   7     1576.30     1784.51    150.76 o 
  17   7   7      861.75      886.77    126.72 o 
  18   7   7      243.92      307.97     89.48 o 
  19   7   7      204.10      149.13     90.74 o 
  20   7   7      263.57      320.99     93.29 o 
  21   7   7      252.52      163.32     89.74 o 
  22   7   7       63.08       87.16     76.01 o 
  23   7   7      151.26      229.01     75.77 o 
  24   7   7      123.94      204.01     64.53 o 
  25   7   7        1.24        8.89     71.64 o 
 -25   8   7       67.16       40.50     62.20 o 
 -24   8   7       26.37        8.10     72.18 o 
 -23   8   7        1.62       24.34     42.12 o 
 -22   8   7        9.44       16.15     53.50 o 
 -21   8   7       25.39       95.95     58.77 o 
 -20   8   7       59.20        0.00     64.17 o 
 -19   8   7       18.91       23.41     72.68 o 
 -18   8   7        5.30       82.68     82.68 o 
 -17   8   7      337.47      332.06     93.07 o 
 -16   8   7      236.51      252.09     84.51 o 
 -15   8   7      486.52      407.75     82.35 o 
 -14   8   7      253.53      100.12     80.96 o 
 -13   8   7      102.96       63.31     69.97 o 
 -12   8   7      369.92      408.35     87.84 o 
 -11   8   7     2396.24     2770.02    158.25 o 
 -10   8   7      217.27      303.32     80.02 o 
  -9   8   7      286.28      467.30     76.13 o 
  -8   8   7      523.86      470.80     93.02 o 
  -7   8   7       21.27        6.58     73.83 o 
  -6   8   7      988.36     1034.76    107.30 o 
  -5   8   7      522.86      677.79     91.42 o 
  -4   8   7       11.86       59.03     69.05 o 
  -3   8   7       59.17      227.45     63.36 o 
  -2   8   7      559.99      539.28     94.33 o 
  -1   8   7       60.00       70.20     69.61 o 
   0   8   7      612.41      658.10     92.78 o 
   1   8   7       89.52      152.39     62.20 o 
   2   8   7       58.92       12.47     65.38 o 
   3   8   7      181.51      191.52     71.27 o 
   4   8   7      114.34       37.41     61.04 o 
   5   8   7      335.15      375.00     72.75 o 
   6   8   7       21.85        6.48     61.43 o 
   7   8   7      558.93      614.36     77.33 o 
   8   8   7       33.60       72.67     72.67 o 
   9   8   7       46.37       69.98     67.86 o 
  10   8   7       34.74      121.66     60.32 o 
  11   8   7        6.22       21.97     58.12 o 
  12   8   7       17.04       44.90     57.99 o 
  13   8   7       24.36       30.60     55.14 o 
  14   8   7       11.63       70.31     67.67 o 
  15   8   7       16.99      127.78     50.54 o 
  16   8   7        9.52      171.24     58.19 o 
  17   8   7       33.02       99.73     61.10 o 
  18   8   7      218.01      338.69     82.13 o 
  19   8   7       13.25        8.59     69.37 o 
  20   8   7       13.29       26.16     45.39 o 
  21   8   7        5.32       17.63     63.73 o 
  22   8   7        0.28       53.43     48.80 o 
 -22   9   7        2.21       49.35     66.78 o 
 -21   9   7       24.49       73.90     65.12 o 
 -20   9   7        7.68       65.38     76.68 o 
 -19   9   7       30.48       48.66     65.90 o 
 -18   9   7        0.29       96.49     55.69 o 
 -17   9   7       13.49        7.96     69.79 o 
 -16   9   7      179.73      149.32     77.40 o 
 -15   9   7        1.76       15.55     72.83 o 
 -14   9   7       67.46       91.99     70.30 o 
 -13   9   7      174.76      151.49     67.77 o 
 -12   9   7       37.62        7.50     76.00 o 
 -11   9   7       26.50        0.00     60.17 o 
 -10   9   7      104.34      110.19     75.30 o 
  -9   9   7      485.80      437.92     91.15 o 
  -8   9   7      351.52      363.39     91.35 o 
  -7   9   7       81.45       65.25     74.32 o 
  -6   9   7       36.07       61.09     61.09 o 
  -5   9   7      616.59      833.55     97.54 o 
  -4   9   7      322.28      267.38     75.46 o 
  -3   9   7       39.99       57.34     64.88 o 
  -2   9   7       52.93      141.55     70.06 o 
  -1   9   7      204.99      168.42     72.93 o 
   0   9   7       34.44       21.05     63.06 o 
   1   9   7      157.89      124.96     72.13 o 
   2   9   7      193.06      251.03     83.36 o 
   3   9   7      186.24      240.81     75.08 o 
   4   9   7        3.93       26.96     64.58 o 
   5   9   7      186.23      274.82     74.67 o 
   6   9   7      143.68      197.28     74.59 o 
   7   9   7       20.94       57.77     62.13 o 
   8   9   7      253.74      155.32     96.69 o 
   9   9   7       36.05       15.14     60.46 o 
  10   9   7        1.93       48.18     48.18 o 
  11   9   7       99.67      204.47     64.87 o 
  12   9   7       54.88        0.00     65.10 o 
  13   9   7        0.61       40.77     63.76 o 
  14   9   7       68.53       74.74     82.59 o 
  15   9   7      177.43      396.98     89.76 o 
  16   9   7       99.33       91.59     91.59 o 
  17   9   7       11.11       34.86     88.80 o 
  18   9   7       45.56       44.07     77.37 o 
  19   9   7        3.23       26.74     59.83 o 
 -18  10   7        0.18       25.10     72.45 o 
 -17  10   7        1.15       49.98     67.65 o 
 -16  10   7        0.84      115.86     68.27 o 
 -15  10   7       31.04       57.56     70.22 o 
 -14  10   7        4.66       16.31     67.32 o 
 -13  10   7       26.25       16.21     67.79 o 
 -12  10   7       22.74       32.19     77.20 o 
 -11  10   7      131.90      175.86     69.71 o 
 -10  10   7       21.80       39.78     80.74 o 
  -9  10   7        3.21        0.00     64.41 o 
  -8  10   7      300.05      419.26     90.58 o 
  -7  10   7       71.10       15.81     68.04 o 
  -6  10   7      125.46       55.41     80.34 o 
  -5  10   7      327.05      213.85     89.94 o 
  -4  10   7      107.31       86.88     92.48 o 
  -3  10   7       51.36       70.52     65.12 o 
  -2  10   7      255.98      317.25     72.95 o 
  -1  10   7      227.09      451.68     81.38 o 
   0  10   7       54.58       53.32     75.05 o 
   1  10   7        9.31       30.07     68.13 o 
   2  10   7      152.53      146.35     70.21 o 
   3  10   7      215.79      330.07     75.92 o 
   4  10   7       82.77       72.06     60.27 o 
   5  10   7        3.74        0.00     67.43 o 
   6  10   7       43.46      143.57     56.05 o 
   7  10   7       41.90        7.77     80.28 o 
   8  10   7        0.01       71.44     71.44 o 
   9  10   7        7.16       32.44     69.74 o 
  10  10   7        6.44       73.38     73.38 o 
  11  10   7       39.56       74.63     74.63 o 
  12  10   7        0.42       59.68     77.69 o 
  13  10   7        1.07       69.21     78.38 o 
  14  10   7        1.52       17.55     87.73 o 
  15  10   7        2.09        8.91     77.97 o 
 -12  11   7        8.32       85.58     65.16 o 
 -11  11   7        4.63       42.69     78.70 o 
 -10  11   7        6.03       25.56     60.91 o 
  -9  11   7        2.23       81.73     81.73 o 
  -8  11   7        0.01      110.79     59.67 o 
  -7  11   7       31.19       68.30     71.42 o 
  -6  11   7       29.06        8.57     81.58 o 
  -5  11   7       40.06       51.42     93.82 o 
  -4  11   7        0.12        8.53     66.75 o 
  -3  11   7        0.30       63.46     63.46 o 
  -2  11   7        0.65        0.00     64.79 o 
  -1  11   7      147.68      223.10     79.69 o 
   0  11   7        1.36       81.99     65.58 o 
   1  11   7        8.13       16.10     74.76 o 
   2  11   7       67.18       69.40     69.40 o 
   3  11   7        0.16       22.85     65.91 o 
   4  11   7       11.91       38.12     61.41 o 
   5  11   7       24.19       93.43     66.09 o 
   6  11   7       54.98       71.72     71.72 o 
   7  11   7      163.31        0.00     63.81 o 
   8  11   7       14.46       16.87     69.60 o 
 -34   0   8       18.94       62.73     39.98 o 
 -33   0   8       35.64      137.07     43.39 o 
 -32   0   8       71.12      115.17     70.75 o 
 -31   0   8       84.59      133.28     69.66 o 
 -30   0   8      360.94      276.40     78.09 o 
 -29   0   8       14.52       79.42     79.42 o 
 -28   0   8     2209.90     2028.04    157.24 o 
 -27   0   8       39.01       85.70     85.70 o 
 -26   0   8      250.17      185.69     73.52 o 
 -25   0   8       15.25       55.34     70.24 o 
 -24   0   8       22.59       46.24     65.38 o 
 -23   0   8      360.11      396.88     83.74 o 
 -22   0   8     1058.49      892.22     99.66 o 
 -21   0   8      128.90      153.92     71.80 o 
 -20   0   8     1427.53     1201.91    113.02 o 
 -19   0   8      609.66      532.60     74.04 o 
 -18   0   8     1823.23     1752.88    122.03 o 
 -17   0   8      603.51      406.92     72.27 o 
 -16   0   8      866.99      901.14    108.17 o 
 -15   0   8     7296.73     7098.13    214.79 o 
 -14   0   8        3.18        5.33     50.38 o 
 -13   0   8     1085.57     1039.03     83.40 o 
 -12   0   8     5197.98     5069.63    168.12 o 
 -11   0   8       65.71       42.28     39.06 o 
 -10   0   8     4694.46     4390.76    154.21 o 
  -9   0   8    11124.32    10775.32    226.18 o 
  -8   0   8      330.39      428.02     56.13 o 
  -7   0   8     2014.02     1986.33    103.39 o 
  -6   0   8      137.20      130.38     37.83 o 
  -5   0   8      185.17      222.83     43.94 o 
  -4   0   8     1146.34     1290.17     75.16 o 
  -3   0   8      978.23     1274.97     79.20 o 
  -2   0   8      515.27      636.91     57.41 o 
  -1   0   8    11534.96    12383.93    229.30 o 
   0   0   8     2932.85     2890.00    113.51 o 
   1   0   8      148.85      175.54     41.82 o 
   2   0   8     6466.03     7117.88    177.56 o 
   3   0   8      867.70      864.61     73.13 o 
   4   0   8    12407.09    13180.95    248.27 o 
   5   0   8      939.15      840.31     75.24 o 
   6   0   8     8975.79     7398.45    192.42 o 
   7   0   8     7468.99     7173.44    160.88 o 
   8   0   8     1003.66     1249.91     94.65 o 
   9   0   8     1680.46     1617.14    106.75 o 
  10   0   8      427.13      408.06     70.85 o 
  11   0   8      116.88       72.32     56.48 o 
  12   0   8      692.83      806.37     90.52 o 
  13   0   8       26.87       12.29     44.28 o 
  14   0   8      777.49      851.40     83.66 o 
  15   0   8     4075.15     4131.48    186.71 o 
  16   0   8       48.80       78.13     71.41 o 
  17   0   8     1436.50     1176.30    118.59 o 
  18   0   8     1832.87     1853.16    149.82 o 
  19   0   8      167.96      105.67     77.51 o 
  20   0   8      538.37      406.02    107.67 o 
  21   0   8        0.02       74.54     74.54 o 
  22   0   8     1300.38     1444.13    141.63 o 
  23   0   8      718.91      786.13    121.33 o 
  24   0   8       13.36       94.56     94.56 o 
  25   0   8     1225.53     1147.78    136.95 o 
  26   0   8       52.14        9.93     87.45 o 
  27   0   8        1.63       20.19     71.22 o 
  28   0   8       87.77      232.73     81.54 o 
  29   0   8      230.50      242.19     69.89 o 
  30   0   8       25.96       99.90     79.98 o 
  31   0   8       33.83       88.35     65.84 o 
 -34   1   8       17.47       24.87     68.92 o 
 -33   1   8       44.28      119.79     64.01 o 
 -32   1   8        0.24       26.26     58.65 o 
 -31   1   8      188.73      133.00     70.36 o 
 -30   1   8       44.20       35.68     71.37 o 
 -29   1   8      202.71      285.52     70.29 o 
 -28   1   8       31.76       35.51     74.25 o 
 -27   1   8      275.71      350.57     76.43 o 
 -26   1   8      273.19      310.23     78.97 o 
 -25   1   8       23.40       67.53     80.91 o 
 -24   1   8      181.54      139.82     89.66 o 
 -23   1   8     2058.58     2100.03    163.47 o 
 -22   1   8       20.49       15.40     72.24 o 
 -21   1   8      511.18      332.40     77.82 o 
 -20   1   8       87.61      219.08     69.58 o 
 -19   1   8     1326.86     1207.91    109.47 o 
 -18   1   8      440.52      514.41     76.10 o 
 -17   1   8      337.17      336.71     60.25 o 
 -16   1   8      221.09      232.93     56.52 o 
 -15   1   8       47.59       99.79     44.98 o 
 -14   1   8      548.48      606.74     70.98 o 
 -13   1   8       83.58       75.43     43.54 o 
 -12   1   8      762.39      860.47     78.83 o 
 -11   1   8      411.31      502.13     65.96 o 
 -10   1   8     1560.25     1847.90    104.93 o 
  -9   1   8     4433.26     4700.94    154.82 o 
  -8   1   8      390.28      452.86     54.01 o 
  -7   1   8     1486.82     1299.79     82.09 o 
  -6   1   8      149.52      138.59     39.78 o 
  -5   1   8      266.28      197.48     40.84 o 
  -4   1   8     1089.99     1045.62     70.11 o 
  -3   1   8      188.70      130.19     31.40 o 
  -2   1   8      715.11      585.53     57.68 o 
  -1   1   8     8007.66     8945.65    193.68 o 
   0   1   8       43.35       15.36     33.62 o 
   1   1   8      139.99      214.80     47.10 o 
   2   1   8     4476.19     4305.11    140.47 o 
   3   1   8      373.95      386.45     53.63 o 
   4   1   8     3281.68     3657.02    133.37 o 
   5   1   8     4855.04     4984.63    154.83 o 
   6   1   8       65.52       47.78     45.01 o 
   7   1   8     4880.42     4766.43    161.83 o 
   8   1   8     2061.80     2057.70    111.75 o 
   9   1   8      328.95      344.23     61.04 o 
  10   1   8        8.28       20.63     41.15 o 
  11   1   8      296.34      318.05     61.65 o 
  12   1   8      292.83      243.03     52.10 o 
  13   1   8     2885.19     2840.21    143.64 o 
  14   1   8     1459.77     1356.32    118.37 o 
  15   1   8      312.60      228.45     61.57 o 
  16   1   8     1278.69     1388.75    117.08 o 
  17   1   8      280.63      322.39     81.42 o 
  18   1   8     2342.72     2336.43    158.83 o 
  19   1   8       29.78        0.00     63.49 o 
  20   1   8       21.46       40.66     68.48 o 
  21   1   8       47.72       16.87     72.59 o 
  22   1   8       23.79       93.25     93.25 o 
  23   1   8     1635.42     1394.81    145.93 o 
  24   1   8        1.80       46.14     70.93 o 
  25   1   8      188.76      302.03     87.49 o 
  26   1   8        0.05       28.78     59.91 o 
  27   1   8       27.20       48.53     74.47 o 
  28   1   8       78.96       87.70     77.39 o 
  29   1   8       17.10       92.25     92.25 o 
  30   1   8        0.93       75.91     75.91 o 
  31   1   8        0.30       78.68     78.68 o 
 -34   2   8       22.33       58.73     70.71 o 
 -33   2   8       50.14       43.26     73.90 o 
 -32   2   8        2.40       71.22     71.22 o 
 -31   2   8       50.70      125.30     70.45 o 
 -30   2   8      200.98      233.78     88.99 o 
 -29   2   8       14.81       89.66     60.83 o 
 -28   2   8      134.25       97.82     86.64 o 
 -27   2   8       47.57       61.32     88.02 o 
 -26   2   8      297.83      386.14     95.19 o 
 -25   2   8      719.08      711.01    106.78 o 
 -24   2   8       45.26        8.11     66.49 o 
 -23   2   8       56.21        0.00     74.49 o 
 -22   2   8       11.61       15.16     73.29 o 
 -21   2   8      460.84      537.41    102.69 o 
 -20   2   8       36.91       48.76     64.18 o 
 -19   2   8     2027.80     2055.81    131.85 o 
 -18   2   8     1081.40     1149.76     99.80 o 
 -17   2   8        2.87        0.00     53.52 o 
 -16   2   8       31.60       50.72     50.72 o 
 -15   2   8      706.80      573.11     73.13 o 
 -14   2   8        5.91       45.82     45.82 o 
 -13   2   8     3088.52     2948.33    134.25 o 
 -12   2   8      273.60      188.12     53.50 o 
 -11   2   8       23.92       18.50     41.97 o 
 -10   2   8      669.94      747.58     72.63 o 
  -9   2   8     1530.22     1627.35     93.53 o 
  -8   2   8      250.61      185.99     51.10 o 
  -7   2   8      300.24      231.52     45.61 o 
  -6   2   8      271.18      344.75     49.87 o 
  -5   2   8      123.01      151.39     47.14 o 
  -4   2   8     1203.28     1511.77     87.95 o 
  -3   2   8      819.52      790.95     73.05 o 
  -2   2   8    12406.56    12673.73    229.08 o 
  -1   2   8      680.20      699.89     65.00 o 
   0   2   8    17808.55    19951.63    293.26 o 
   1   2   8     1878.27     2443.39    109.13 o 
   2   2   8     4173.30     4334.73    141.25 o 
   3   2   8    20964.65    21630.64    310.62 o 
   4   2   8     2322.47     2449.16    113.65 o 
   5   2   8      270.13      445.18     54.79 o 
   6   2   8     1203.06     1078.97     81.49 o 
   7   2   8     1783.45     1805.54     96.96 o 
   8   2   8      815.56      723.63     74.97 o 
   9   2   8        2.93       14.88     41.12 o 
  10   2   8      855.76      821.54     75.39 o 
  11   2   8      287.63      275.17     56.86 o 
  12   2   8      505.46      440.00     73.08 o 
  13   2   8       15.91        5.88     47.58 o 
  14   2   8     1672.56     1772.98    124.65 o 
  15   2   8      300.04      303.82     68.73 o 
  16   2   8     2914.74     2914.34    167.15 o 
  17   2   8     2278.74     2204.47    148.85 o 
  18   2   8       93.31      140.05     83.04 o 
  19   2   8      188.20      107.54     90.90 o 
  20   2   8       71.89        8.02     73.53 o 
  21   2   8      401.91      289.39     96.81 o 
  22   2   8       85.43        8.52     75.92 o 
  23   2   8        2.19       35.20     69.25 o 
  24   2   8      164.63       90.18     84.57 o 
  25   2   8        3.98      101.25     63.13 o 
  26   2   8       66.63        9.37     79.91 o 
  27   2   8       24.80        9.46     61.91 o 
  28   2   8        9.03       28.40     67.67 o 
  29   2   8        2.02       85.10     75.03 o 
  30   2   8       83.70       18.67     77.20 o 
 -33   3   8       15.79       16.55     56.19 o 
 -32   3   8        7.52       68.00     66.90 o 
 -31   3   8       93.58      112.30     79.61 o 
 -30   3   8       52.10        8.68     76.44 o 
 -29   3   8      235.28      357.49     85.00 o 
 -28   3   8      220.70      147.44     79.05 o 
 -27   3   8       52.28       42.86     54.87 o 
 -26   3   8        1.72       16.81     72.44 o 
 -25   3   8        0.86       75.07     75.07 o 
 -24   3   8      428.90      401.25     86.46 o 
 -23   3   8     2236.70     2716.27    161.94 o 
 -22   3   8        8.04       15.07     67.27 o 
 -21   3   8      192.12      108.76     69.92 o 
 -20   3   8     1479.29     1352.62    123.55 o 
 -19   3   8      137.52       80.35     81.91 o 
 -18   3   8     5629.99     5419.55    211.28 o 
 -17   3   8      133.57        0.00     70.55 o 
 -16   3   8      329.38      247.02     74.80 o 
 -15   3   8     1242.60     1182.94     91.50 o 
 -14   3   8      459.54      480.69     65.97 o 
 -13   3   8     1212.71     1437.19     89.16 o 
 -12   3   8       21.15       69.92     37.35 o 
 -11   3   8      722.35      854.14     80.56 o 
 -10   3   8      165.81      126.34     43.60 o 
  -9   3   8     1611.68     1353.37     95.08 o 
  -8   3   8      719.87      704.21     71.07 o 
  -7   3   8      644.94      726.62     64.92 o 
  -6   3   8      464.41      482.73     56.55 o 
  -5   3   8      204.10       93.35     47.30 o 
  -4   3   8     6446.27     5978.22    169.48 o 
  -3   3   8      767.06      776.25     69.30 o 
  -2   3   8     2509.00     2498.67    115.65 o 
  -1   3   8     2373.22     1983.11     97.92 o 
   0   3   8      916.62     1056.08     77.53 o 
   1   3   8       44.93       12.75     45.89 o 
   2   3   8       50.53       72.62     37.50 o 
   3   3   8     2113.62     2039.20    106.60 o 
   4   3   8      684.70      706.51     73.58 o 
   5   3   8     1683.85     1763.11    102.91 o 
   6   3   8     1095.79     1241.10     83.87 o 
   7   3   8       35.17       33.45     45.58 o 
   8   3   8     2821.32     3148.20    137.14 o 
   9   3   8     2309.28     2586.89    131.85 o 
  10   3   8      489.33      490.50     71.88 o 
  11   3   8       29.16       94.32     42.60 o 
  12   3   8      101.13       46.17     51.71 o 
  13   3   8      552.63      608.06     81.93 o 
  14   3   8      361.83      188.29     72.10 o 
  15   3   8     2907.87     3070.59    166.84 o 
  16   3   8        0.31      115.99     49.69 o 
  17   3   8       21.45      191.94     72.83 o 
  18   3   8      493.61      532.57     86.89 o 
  19   3   8       29.84       23.04     63.81 o 
  20   3   8      898.41      987.10    111.42 o 
  21   3   8       96.62      115.19     64.76 o 
  22   3   8        1.04       78.20     78.20 o 
  23   3   8       13.26       26.12     75.47 o 
  24   3   8      138.35      213.87     75.56 o 
  25   3   8      211.14       72.62     89.82 o 
  26   3   8      139.69        0.00     78.02 o 
  27   3   8        7.36      148.30     70.58 o 
  28   3   8       66.70      167.14     68.21 o 
  29   3   8       31.83       46.18     75.60 o 
  30   3   8       29.24       45.68     66.45 o 
 -32   4   8        9.70        8.14     57.20 o 
 -31   4   8        2.57       25.04     63.02 o 
 -30   4   8       47.04      126.88     67.16 o 
 -29   4   8      148.01      144.66     68.61 o 
 -28   4   8        2.47      110.48     59.49 o 
 -27   4   8       32.13       92.83     71.11 o 
 -26   4   8        3.01       69.22     69.22 o 
 -25   4   8       45.48       73.68     54.93 o 
 -24   4   8       38.87       56.10     70.24 o 
 -23   4   8      154.17      171.68     75.67 o 
 -22   4   8      486.21      439.47     92.24 o 
 -21   4   8        2.44        7.31     74.48 o 
 -20   4   8     3304.07     3140.45    182.03 o 
 -19   4   8      184.67      136.69     85.89 o 
 -18   4   8       21.62       13.18     61.06 o 
 -17   4   8      448.19      386.57     74.70 o 
 -16   4   8        1.32       24.38     53.19 o 
 -15   4   8      126.18       41.13     57.85 o 
 -14   4   8      265.32      373.41     60.44 o 
 -13   4   8       93.40        5.48     44.74 o 
 -12   4   8      477.45      459.96     69.11 o 
 -11   4   8      790.53      692.80     68.25 o 
 -10   4   8      665.83      634.99     68.37 o 
  -9   4   8       92.71       83.17     49.15 o 
  -8   4   8       26.94       33.60     39.33 o 
  -7   4   8     1740.47     1884.72    108.37 o 
  -6   4   8       19.61      116.92     43.17 o 
  -5   4   8      659.89      591.44     60.26 o 
  -4   4   8      178.46      195.87     59.21 o 
  -3   4   8     1260.24     1224.09     86.14 o 
  -2   4   8     7647.51     8722.92    207.73 o 
  -1   4   8     1166.74     1291.72     92.32 o 
   0   4   8       26.67        4.58     44.23 o 
   1   4   8      666.64      742.64     71.92 o 
   2   4   8       47.84        4.65     46.69 o 
   3   4   8        7.35       37.07     34.71 o 
   4   4   8     2825.17     2773.16    125.32 o 
   5   4   8      223.35      293.67     51.58 o 
   6   4   8       93.01       54.42     52.56 o 
   7   4   8      597.82      478.38     71.30 o 
   8   4   8     3125.44     3054.85    140.30 o 
   9   4   8      120.21      130.10     56.39 o 
  10   4   8     3905.89     3870.03    169.42 o 
  11   4   8       20.22       69.70     51.33 o 
  12   4   8       81.60      168.72     65.47 o 
  13   4   8     1452.39     1419.65    121.46 o 
  14   4   8       46.35       13.00     78.98 o 
  15   4   8      718.46      782.46    100.92 o 
  16   4   8      148.95        6.96     82.58 o 
  17   4   8     1541.88     1649.65    126.92 o 
  18   4   8        3.50       82.87     66.12 o 
  19   4   8      253.86      257.15     82.06 o 
  20   4   8       17.86       68.33     68.33 o 
  21   4   8       20.82        0.00     67.37 o 
  22   4   8        3.69       68.16     60.18 o 
  23   4   8      232.84      217.94    100.57 o 
  24   4   8      225.29      337.68     93.24 o 
  25   4   8      208.70      378.96     76.59 o 
  26   4   8        3.78        9.13     70.01 o 
  27   4   8       58.27       64.09     71.55 o 
  28   4   8       59.56       27.41     72.58 o 
  29   4   8      678.64      771.40    120.05 o 
 -31   5   8        3.26       24.20     67.02 o 
 -30   5   8       35.53      164.59     64.83 o 
 -29   5   8       14.96       41.65     63.92 o 
 -28   5   8       77.13      217.38     71.94 o 
 -27   5   8      361.52      425.79     80.53 o 
 -26   5   8       23.72       82.93     59.73 o 
 -25   5   8       37.75       40.98     71.86 o 
 -24   5   8      230.47      362.44     93.59 o 
 -23   5   8      113.46       47.35     72.27 o 
 -22   5   8      722.57      731.79     97.71 o 
 -21   5   8      536.54      569.92     98.32 o 
 -20   5   8      542.70      480.74     94.39 o 
 -19   5   8      311.18      381.37     84.72 o 
 -18   5   8      676.21      560.81     98.60 o 
 -17   5   8      105.69       59.54     73.42 o 
 -16   5   8      601.76      717.18     97.53 o 
 -15   5   8      158.86      161.13     59.49 o 
 -14   5   8      117.25      198.22     54.09 o 
 -13   5   8      290.02      163.22     63.28 o 
 -12   5   8        0.50       17.00     45.03 o 
 -11   5   8     1071.74     1188.93     97.49 o 
 -10   5   8      160.72       81.14     64.29 o 
  -9   5   8      258.98      366.73     60.34 o 
  -8   5   8      664.07      634.09     78.24 o 
  -7   5   8      240.47      139.89     61.49 o 
  -6   5   8      322.00      379.84     66.91 o 
  -5   5   8     5987.32     6907.66    202.89 o 
  -4   5   8        9.12       10.01     46.50 o 
  -3   5   8     2249.02     2057.06    116.37 o 
  -2   5   8     4515.71     4913.04    170.49 o 
  -1   5   8      204.67      279.62     60.64 o 
   0   5   8      726.44      694.87     74.27 o 
   1   5   8       34.52       65.01     39.05 o 
   2   5   8        2.46       41.26     41.26 o 
   3   5   8      295.33      306.97     58.00 o 
   4   5   8      639.05      627.31     73.39 o 
   5   5   8      124.44      104.10     46.51 o 
   6   5   8      420.76      442.75     62.40 o 
   7   5   8     3463.05     3500.46    150.29 o 
   8   5   8      140.15      152.07     59.31 o 
   9   5   8     1559.65     1548.43    120.15 o 
  10   5   8      685.06      782.97     98.03 o 
  11   5   8     1015.44     1146.94    102.49 o 
  12   5   8     3824.26     4050.16    183.92 o 
  13   5   8       25.51       74.20     74.20 o 
  14   5   8     1735.23     1510.68    132.27 o 
  15   5   8      848.31      914.82    105.80 o 
  16   5   8      396.18      494.63     84.21 o 
  17   5   8       32.69       45.09     71.27 o 
  18   5   8      254.26      162.85     90.09 o 
  19   5   8      116.89        7.96     85.66 o 
  20   5   8       71.65       77.05     77.05 o 
  21   5   8      105.41      177.07     73.02 o 
  22   5   8      185.17      232.84     85.80 o 
  23   5   8      177.88      272.52     75.10 o 
  24   5   8       15.00       62.52     66.24 o 
  25   5   8       33.05      216.69     73.30 o 
  26   5   8       86.53       99.94     79.67 o 
  27   5   8       21.98       27.28     78.75 o 
 -29   6   8        0.55        0.00     52.81 o 
 -28   6   8        0.59       73.22     73.22 o 
 -27   6   8       91.64      124.12     68.77 o 
 -26   6   8        5.72       76.24     76.24 o 
 -25   6   8      158.65      139.72     72.12 o 
 -24   6   8       68.26       56.95     60.29 o 
 -23   6   8       33.31       40.10     67.58 o 
 -22   6   8        9.10       15.74     58.90 o 
 -21   6   8       87.19       23.15     61.24 o 
 -20   6   8       69.39       37.67     63.44 o 
 -19   6   8      259.57      191.05     83.11 o 
 -18   6   8      795.73      873.02    111.33 o 
 -17   6   8       15.73       34.81     64.17 o 
 -16   6   8      227.18      318.48     79.28 o 
 -15   6   8      828.77      758.28     92.98 o 
 -14   6   8      408.92      616.63     88.97 o 
 -13   6   8      568.25      632.82    102.74 o 
 -12   6   8     2532.80     2204.40    133.31 o 
 -11   6   8      396.88      407.94     73.98 o 
 -10   6   8      339.76      229.88     72.89 o 
  -9   6   8       51.44       75.50     59.01 o 
  -8   6   8      511.98      477.04     78.21 o 
  -7   6   8      247.87      199.41     63.68 o 
  -6   6   8       55.19       84.85     52.76 o 
  -5   6   8      790.20      870.02     86.75 o 
  -4   6   8      116.18      183.12     55.23 o 
  -3   6   8     2111.23     2057.31    119.61 o 
  -2   6   8       12.58       10.80     51.86 o 
  -1   6   8      149.59      270.26     59.73 o 
   0   6   8     2627.83     2767.94    142.95 o 
   1   6   8      151.52      175.09     71.34 o 
   2   6   8      679.88      611.86     79.96 o 
   3   6   8      239.24      235.50     65.98 o 
   4   6   8       89.26       72.07     60.94 o 
   5   6   8       87.33       28.28     47.65 o 
   6   6   8     1654.29     1521.01    117.49 o 
   7   6   8     1010.09      889.48     96.35 o 
   8   6   8        7.14       42.62     58.08 o 
   9   6   8      128.88       62.50     62.50 o 
  10   6   8        0.03       57.77     69.36 o 
  11   6   8      100.03      164.87     70.77 o 
  12   6   8        0.25       33.96     64.69 o 
  13   6   8        3.67       48.86     66.58 o 
  14   6   8        5.95       21.61     64.74 o 
  15   6   8        7.84        7.38     72.17 o 
  16   6   8       74.32      159.94     75.74 o 
  17   6   8       11.67       62.64     44.27 o 
  18   6   8      143.31      160.89     71.94 o 
  19   6   8       66.44      132.04     77.37 o 
  20   6   8       40.95       25.37     73.16 o 
  21   6   8      238.50      206.95     81.82 o 
  22   6   8        1.89       80.00     80.00 o 
  23   6   8       22.83       53.42     61.77 o 
  24   6   8        0.61       54.00     73.19 o 
  25   6   8        3.95       83.53     83.53 o 
  26   6   8       44.05       36.33     81.16 o 
 -27   7   8        0.12       65.60     61.35 o 
 -26   7   8      131.47      148.50     70.01 o 
 -25   7   8        1.36       24.77     62.30 o 
 -24   7   8       28.77       16.45     68.76 o 
 -23   7   8        1.57       80.36     80.36 o 
 -22   7   8       76.01      169.37     54.09 o 
 -21   7   8       15.40       95.34     61.56 o 
 -20   7   8      230.73      242.26     83.83 o 
 -19   7   8      161.61      107.37     82.57 o 
 -18   7   8      345.98      518.30     94.76 o 
 -17   7   8     1269.55     1294.11    123.93 o 
 -16   7   8        0.13       35.93     70.11 o 
 -15   7   8       47.67       70.36     76.42 o 
 -14   7   8      444.63      496.14     87.74 o 
 -13   7   8      632.46      763.31     96.26 o 
 -12   7   8      185.13      106.09     80.64 o 
 -11   7   8      223.21      182.62     74.39 o 
 -10   7   8      853.22     1023.06    107.47 o 
  -9   7   8       33.89      120.91     56.53 o 
  -8   7   8      336.43      302.89     74.17 o 
  -7   7   8      132.89      131.69     67.83 o 
  -6   7   8      375.35      486.63     73.24 o 
  -5   7   8      443.80      452.45     80.52 o 
  -4   7   8        5.22      122.73     54.85 o 
  -3   7   8      141.96      278.34     50.61 o 
  -2   7   8      290.09      203.11     71.22 o 
  -1   7   8       69.14       47.63     60.68 o 
   0   7   8      715.51      753.45     90.29 o 
   1   7   8      205.91      113.73     69.04 o 
   2   7   8      169.65      190.56     76.29 o 
   3   7   8     1097.67     1238.66    108.80 o 
   4   7   8      143.63      120.31     61.40 o 
   5   7   8     1706.64     1913.16    127.47 o 
   6   7   8      277.60      276.00     77.39 o 
   7   7   8      236.31      237.80     79.01 o 
   8   7   8      787.35      902.00    104.27 o 
   9   7   8        0.01       33.69     68.44 o 
  10   7   8     1122.24     1250.58    116.20 o 
  11   7   8      513.78      396.48     97.07 o 
  12   7   8      252.71      203.13     90.02 o 
  13   7   8     1605.52     1807.44    145.19 o 
  14   7   8      179.73      358.43     85.22 o 
  15   7   8       25.87       15.64     73.33 o 
  16   7   8      136.72      112.06     83.97 o 
  17   7   8       60.25      139.29     66.04 o 
  18   7   8       46.08        8.40     76.28 o 
  19   7   8       65.50        8.50     73.00 o 
  20   7   8        4.64       26.10     78.37 o 
  21   7   8       39.44      185.78     82.52 o 
  22   7   8        3.40       17.88     70.53 o 
  23   7   8        0.13       36.16     67.68 o 
  24   7   8        0.55       27.32     60.99 o 
 -25   8   8        6.68      140.59     63.52 o 
 -24   8   8        0.36       59.24     59.24 o 
 -23   8   8       20.19      182.44     56.21 o 
 -22   8   8        0.52        8.23     69.54 o 
 -21   8   8        8.17       57.32     45.59 o 
 -20   8   8       54.56      129.66     54.94 o 
 -19   8   8       44.12      120.00     60.37 o 
 -18   8   8       93.43       63.11     70.56 o 
 -17   8   8      136.90       77.62     70.28 o 
 -16   8   8       18.22       14.21     54.59 o 
 -15   8   8      172.71      270.43     71.31 o 
 -14   8   8      210.25      325.27     60.92 o 
 -13   8   8       11.43       80.11     52.98 o 
 -12   8   8      317.01      308.56     82.80 o 
 -11   8   8       28.45       35.49     73.96 o 
 -10   8   8       88.16       56.14     67.24 o 
  -9   8   8      438.33      619.18     93.06 o 
  -8   8   8      339.19      401.18     82.40 o 
  -7   8   8      883.85      757.55    105.77 o 
  -6   8   8      407.66      541.95     87.61 o 
  -5   8   8       50.29       61.46     61.46 o 
  -4   8   8        0.00       63.75     63.75 o 
  -3   8   8       84.06      120.07     69.34 o 
  -2   8   8      140.40      203.93     64.78 o 
  -1   8   8        6.74       26.16     65.34 o 
   0   8   8       28.90       71.97     59.63 o 
   1   8   8      472.49      476.25     92.06 o 
   2   8   8      293.63      226.41     75.72 o 
   3   8   8      359.58      477.20     84.10 o 
   4   8   8      247.94      338.45     85.37 o 
   5   8   8       86.45       46.40     67.27 o 
   6   8   8      167.75      217.17     74.98 o 
   7   8   8       30.82       27.80     69.53 o 
   8   8   8        5.97       42.71     55.14 o 
   9   8   8       37.99       14.54     67.48 o 
  10   8   8       10.41       14.84     55.68 o 
  11   8   8        0.43       22.77     63.16 o 
  12   8   8        9.57        0.00     71.17 o 
  13   8   8       59.33       55.47     82.79 o 
  14   8   8       17.58      194.25     71.47 o 
  15   8   8       14.52       49.61     60.71 o 
  16   8   8        0.03       25.23     60.15 o 
  17   8   8       46.59       34.34     77.71 o 
  18   8   8       18.10       61.13     80.45 o 
  19   8   8        8.06      177.29     62.68 o 
  20   8   8       25.26       44.94     70.14 o 
  21   8   8        3.80      190.52     64.79 o 
 -22   9   8       23.37       42.04     85.33 o 
 -21   9   8      124.29      134.41     86.47 o 
 -20   9   8      267.13      468.62     96.83 o 
 -19   9   8      104.20      141.33     90.73 o 
 -18   9   8       75.45       74.21     65.49 o 
 -17   9   8        0.33      114.34     54.16 o 
 -16   9   8      208.83      113.16     87.03 o 
 -15   9   8       34.45       47.97     87.55 o 
 -14   9   8      357.03      450.45     91.79 o 
 -13   9   8       96.54      187.65     63.47 o 
 -12   9   8       20.28       23.20     74.61 o 
 -11   9   8      469.10      552.35     93.98 o 
 -10   9   8        1.55       38.12     69.42 o 
  -9   9   8       15.54      128.75     58.22 o 
  -8   9   8       13.10       72.02     72.02 o 
  -7   9   8       27.03        7.56     60.68 o 
  -6   9   8        3.07       67.55     62.34 o 
  -5   9   8       14.11       59.78     66.87 o 
  -4   9   8        5.73       14.80     68.71 o 
  -3   9   8       51.14       29.26     60.31 o 
  -2   9   8        0.12       43.22     58.48 o 
  -1   9   8      207.05      328.40     79.45 o 
   0   9   8       26.31       92.58     74.33 o 
   1   9   8        2.16       14.16     67.82 o 
   2   9   8        4.66        0.00     66.28 o 
   3   9   8      494.06      534.20     95.88 o 
   4   9   8      134.99      202.79     80.00 o 
   5   9   8      636.87      613.07     94.59 o 
   6   9   8       73.81        7.29     67.35 o 
   7   9   8       41.67        7.46     68.14 o 
   8   9   8      282.29      313.95     85.60 o 
   9   9   8      321.66      273.85     85.31 o 
  10   9   8      233.18      335.26     73.15 o 
  11   9   8       36.88       32.57     68.04 o 
  12   9   8       15.30        0.00     73.14 o 
  13   9   8       56.99       50.55     87.66 o 
  14   9   8       99.04       68.60     70.74 o 
  15   9   8       45.32      104.52     67.51 o 
  16   9   8       25.77       35.38     76.11 o 
  17   9   8       10.36       77.66     77.66 o 
  18   9   8        0.16        9.06     79.63 o 
 -17  10   8        9.47       68.40     63.98 o 
 -16  10   8       23.98       93.54     71.64 o 
 -15  10   8        8.54       25.37     73.21 o 
 -14  10   8        0.55       33.62     73.22 o 
 -13  10   8        1.26       70.33     70.33 o 
 -12  10   8        0.10       49.81     73.34 o 
 -11  10   8        1.03        8.27     64.51 o 
 -10  10   8        5.62      106.90     64.27 o 
  -9  10   8       22.65       82.03     65.64 o 
  -8  10   8       46.04      122.83     61.83 o 
  -7  10   8       87.75      163.63     70.35 o 
  -6  10   8       52.73      138.85     82.06 o 
  -5  10   8       46.14       32.55     78.88 o 
  -4  10   8       14.64       24.21     64.08 o 
  -3  10   8        0.35       95.55     64.65 o 
  -2  10   8       22.19       78.37     59.68 o 
  -1  10   8       29.14       46.49     70.96 o 
   0  10   8       68.77       30.77     76.20 o 
   1  10   8      264.79      304.71     78.47 o 
   2  10   8       37.66      157.20     53.48 o 
   3  10   8       10.73       88.93     62.85 o 
   4  10   8        3.65       66.27     66.27 o 
   5  10   8        3.22        7.58     56.44 o 
   6  10   8      239.46      319.88     71.11 o 
   7  10   8      147.93       96.04     80.81 o 
   8  10   8       30.00       66.53     66.53 o 
   9  10   8        9.09       75.29     72.45 o 
  10  10   8       40.09       17.08     81.76 o 
  11  10   8      138.93      216.67     77.03 o 
  12  10   8       32.76      149.67     83.02 o 
  13  10   8       10.80       44.60     75.26 o 
 -10  11   8        2.39       79.61     79.61 o 
  -9  11   8        5.89       26.39     62.83 o 
  -8  11   8        1.79       70.37     73.57 o 
  -7  11   8       53.57       35.21     85.34 o 
  -6  11   8        0.29       52.77     68.09 o 
  -5  11   8        6.61       86.76     86.76 o 
  -4  11   8       27.88      199.99     79.26 o 
  -3  11   8       18.50       68.59     67.51 o 
  -2  11   8       12.54       33.73     72.51 o 
  -1  11   8       35.17      116.31     58.72 o 
   0  11   8        9.94       49.42     60.46 o 
   1  11   8       10.42       73.04     80.74 o 
   2  11   8        6.28       63.48     52.65 o 
   3  11   8       92.84       70.29     70.29 o 
   4  11   8        1.92       94.20     63.73 o 
   5  11   8       11.57       72.13     63.58 o 
   6  11   8       55.33       41.18     77.67 o 
 -34   1   9       39.75        8.41     62.62 o 
 -33   1   9        6.90       52.23     60.30 o 
 -32   1   9        1.95       17.83     71.25 o 
 -31   1   9        2.84       74.47     74.47 o 
 -30   1   9      477.51      416.10     72.29 o 
 -29   1   9        9.46       77.82     77.82 o 
 -28   1   9       16.70      108.73     73.59 o 
 -27   1   9       51.62       80.72     80.72 o 
 -26   1   9      411.91      344.48    100.32 o 
 -25   1   9     1334.18     1394.03    128.74 o 
 -24   1   9      173.17      135.25     87.00 o 
 -23   1   9      467.12      502.00     88.31 o 
 -22   1   9       38.43       55.70     58.97 o 
 -21   1   9      233.20      191.40     73.01 o 
 -20   1   9       61.00      139.63     51.43 o 
 -19   1   9      712.25      556.12     96.32 o 
 -18   1   9        9.73       53.89     56.39 o 
 -17   1   9       70.17       38.60     41.77 o 
 -16   1   9       25.13       18.46     53.34 o 
 -15   1   9      108.06       70.66     45.65 o 
 -14   1   9     1619.06     1709.46    115.23 o 
 -13   1   9     1504.59     1624.24    107.78 o 
 -12   1   9       91.62       78.15     45.10 o 
 -11   1   9      111.06      110.55     43.82 o 
 -10   1   9       17.16       29.26     39.58 o 
  -9   1   9     6968.23     7502.42    206.20 o 
  -8   1   9      107.69       69.40     47.32 o 
  -7   1   9      629.82      733.13     71.88 o 
  -6   1   9        5.76       39.66     39.66 o 
  -5   1   9      355.86      417.21     53.20 o 
  -4   1   9     3854.93     3561.27    135.83 o 
  -3   1   9      245.08      260.43     49.71 o 
  -2   1   9      298.37      302.44     41.19 o 
  -1   1   9     3199.37     2872.29    120.66 o 
   0   1   9     3672.22     3770.71    137.18 o 
   1   1   9       90.48      119.48     41.22 o 
   2   1   9      610.63      535.69     65.65 o 
   3   1   9        7.01       31.54     40.04 o 
   4   1   9      257.19      229.42     54.29 o 
   5   1   9    11682.27    12144.64    257.00 o 
   6   1   9     1774.76     1638.20    104.87 o 
   7   1   9       40.54       25.00     47.10 o 
   8   1   9     6740.73     6868.21    209.03 o 
   9   1   9     4761.43     3791.70    164.12 o 
  10   1   9      604.94      502.93     76.21 o 
  11   1   9      120.05       93.15     58.29 o 
  12   1   9      656.32      638.18     72.16 o 
  13   1   9     1824.19     2005.74    134.33 o 
  14   1   9     1198.18      875.44    109.02 o 
  15   1   9     1370.74     1254.20    122.63 o 
  16   1   9      630.67      615.09    103.64 o 
  17   1   9       86.50      173.64     63.58 o 
  18   1   9        6.39       55.15     71.70 o 
  19   1   9     1029.51      941.53    108.34 o 
  20   1   9       35.43       25.55     79.31 o 
  21   1   9      467.52      193.61    117.38 o 
  22   1   9      637.92      635.63    127.17 o 
  23   1   9       88.07      252.14     84.00 o 
  24   1   9      220.41      133.96     91.74 o 
  25   1   9      184.48      126.83     83.30 o 
  26   1   9        0.15       69.26     90.12 o 
  27   1   9        9.10       87.11     87.11 o 
  28   1   9      109.09      120.18     77.57 o 
  29   1   9       70.48       89.85     66.98 o 
  30   1   9       14.67       78.36     78.36 o 
 -33   2   9       29.26      123.31     75.77 o 
 -32   2   9      118.16      135.03     67.98 o 
 -31   2   9        1.37        9.09     80.06 o 
 -30   2   9        3.55       18.35     68.68 o 
 -29   2   9      537.75      604.88    110.01 o 
 -28   2   9       77.75       36.37     88.13 o 
 -27   2   9       30.88        0.00     69.47 o 
 -26   2   9      314.97      431.13    101.49 o 
 -25   2   9       83.79       77.27     77.27 o 
 -24   2   9      936.55     1127.62    121.93 o 
 -23   2   9      171.26      291.26     65.70 o 
 -22   2   9      345.40      335.94     94.08 o 
 -21   2   9      142.85       90.23     76.02 o 
 -20   2   9      842.83      759.07    105.50 o 
 -19   2   9     1343.06     1111.18     92.82 o 
 -18   2   9     1105.01      784.67     54.85 o 
 -17   2   9      383.16      292.80     69.12 o 
 -16   2   9      188.04      274.37     60.61 o 
 -15   2   9      196.47      187.00     64.59 o 
 -14   2   9      357.47      538.38     76.47 o 
 -13   2   9       55.32       70.14     39.97 o 
 -12   2   9     3066.82     3214.50    140.74 o 
 -11   2   9     3449.96     3382.08    143.23 o 
 -10   2   9       34.19      112.42     42.89 o 
  -9   2   9      940.64      781.49     76.82 o 
  -8   2   9     1962.70     1613.62    100.01 o 
  -7   2   9     6917.02     6567.15    184.60 o 
  -6   2   9      376.93      431.55     64.18 o 
  -5   2   9      812.28      781.30     81.31 o 
  -4   2   9    11721.14    11350.17    231.21 o 
  -3   2   9     1947.97     1724.57    100.99 o 
  -2   2   9     3767.96     3901.39    140.28 o 
  -1   2   9     2931.42     2926.86    122.91 o 
   0   2   9       67.60       96.90     46.59 o 
   1   2   9       80.45       76.03     43.57 o 
   2   2   9     3011.16     2549.99    119.25 o 
   3   2   9     1427.11     1476.97     98.79 o 
   4   2   9        0.16       41.89     33.16 o 
   5   2   9      357.64      252.02     60.36 o 
   6   2   9     3909.62     4220.75    158.33 o 
   7   2   9     2494.77     2201.03    118.91 o 
   8   2   9      306.84      307.21     62.27 o 
   9   2   9      781.65      776.58     82.50 o 
  10   2   9      104.60       39.24     53.41 o 
  11   2   9      111.39       69.87     60.48 o 
  12   2   9     2567.88     2283.82    137.45 o 
  13   2   9     6063.03     6185.45    223.64 o 
  14   2   9      163.74      210.59     81.10 o 
  15   2   9     1020.32      967.43    100.08 o 
  16   2   9      543.05      572.12    102.64 o 
  17   2   9      495.52      595.88     89.97 o 
  18   2   9     3361.80     3502.51    193.88 o 
  19   2   9        4.96        8.02     67.81 o 
  20   2   9      369.41      542.20    105.81 o 
  21   2   9       24.58      112.12     70.59 o 
  22   2   9      794.30      684.52    120.96 o 
  23   2   9      110.27      173.48     74.76 o 
  24   2   9        7.59       74.12     74.12 o 
  25   2   9        4.83       81.83     81.83 o 
  26   2   9       18.49       86.83     64.73 o 
  27   2   9      129.22      126.39     89.64 o 
  28   2   9      154.85      204.68     77.38 o 
  29   2   9       27.91        0.00     75.19 o 
 -33   3   9        2.10       83.49     83.49 o 
 -32   3   9      197.49       34.66     68.14 o 
 -31   3   9       20.77       88.02     97.30 o 
 -30   3   9      116.48       62.23     92.78 o 
 -29   3   9      165.85       89.07     86.35 o 
 -28   3   9      147.85      195.07     70.90 o 
 -27   3   9        2.05       52.64     68.01 o 
 -26   3   9        0.06       17.29     71.24 o 
 -25   3   9      204.22      152.27     74.73 o 
 -24   3   9       23.25        8.22     75.17 o 
 -23   3   9      303.89      368.85     91.39 o 
 -22   3   9      427.40      450.51     92.54 o 
 -21   3   9       14.34      105.04     56.15 o 
 -20   3   9      155.34      260.46     75.24 o 
 -19   3   9      581.29      675.50     93.69 o 
 -18   3   9       38.54       67.66     67.66 o 
 -17   3   9      416.21      328.17     87.04 o 
 -16   3   9      371.63      432.97     78.22 o 
 -15   3   9     2685.89     2831.89    149.52 o 
 -14   3   9      245.29      315.22     67.56 o 
 -13   3   9      124.53       88.53     53.63 o 
 -12   3   9      102.38        5.32     52.17 o 
 -11   3   9      145.59      280.72     64.93 o 
 -10   3   9     1583.67     1615.75    110.40 o 
  -9   3   9     5267.45     5365.82    177.28 o 
  -8   3   9     3239.70     3287.36    142.32 o 
  -7   3   9      389.16      363.64     63.83 o 
  -6   3   9      399.95      527.85     68.97 o 
  -5   3   9     2242.44     2763.31    126.08 o 
  -4   3   9      752.63      738.01     72.33 o 
  -3   3   9      499.16      538.49     61.24 o 
  -2   3   9       54.60       35.75     47.29 o 
  -1   3   9     1689.21     1944.95    105.98 o 
   0   3   9      787.07      680.05     68.15 o 
   1   3   9     1507.27     1562.14     94.74 o 
   2   3   9      975.36      989.06     81.53 o 
   3   3   9        0.19       14.30     39.56 o 
   4   3   9      119.38      149.95     39.57 o 
   5   3   9     1040.89      948.63     87.27 o 
   6   3   9     4318.69     4591.00    167.87 o 
   7   3   9       18.45      104.27     44.85 o 
   8   3   9      120.11      150.44     56.86 o 
   9   3   9       26.63       16.62     55.22 o 
  10   3   9     1027.85      873.14     87.07 o 
  11   3   9     1497.87     1690.69    115.08 o 
  12   3   9       33.12      135.89     51.63 o 
  13   3   9      149.07      192.48     77.04 o 
  14   3   9     3129.25     3261.05    168.60 o 
  15   3   9     1986.18     1809.47    147.60 o 
  16   3   9        0.02       72.08     75.59 o 
  17   3   9      214.50      134.68     81.95 o 
  18   3   9     1127.60     1319.95    119.31 o 
  19   3   9      103.34      160.90     71.98 o 
  20   3   9        3.99        0.00     73.43 o 
  21   3   9        5.59       51.47     63.03 o 
  22   3   9       37.51      105.88     64.76 o 
  23   3   9        3.67       27.09     60.61 o 
  24   3   9      612.47      738.33    118.23 o 
  25   3   9        8.66       37.55     70.24 o 
  26   3   9       39.56       85.44     78.78 o 
  27   3   9      168.49       95.43     83.23 o 
  28   3   9       50.98       57.28     80.96 o 
  29   3   9      165.42      227.63     83.79 o 
 -32   4   9       26.26       16.67     58.89 o 
 -31   4   9       81.15       85.08     61.40 o 
 -30   4   9      105.75       43.15     75.75 o 
 -29   4   9      196.27      147.74     87.29 o 
 -28   4   9       10.85       26.08     62.08 o 
 -27   4   9      107.09      112.25     76.76 o 
 -26   4   9       14.52       17.08     70.46 o 
 -25   4   9      667.42      655.37    110.83 o 
 -24   4   9        1.04       24.74     81.92 o 
 -23   4   9        7.42       24.07     53.87 o 
 -22   4   9      439.85      390.80     88.46 o 
 -21   4   9       25.81       30.35     80.28 o 
 -20   4   9     2583.71     3149.94    181.15 o 
 -19   4   9        0.42       42.62     75.81 o 
 -18   4   9     1053.59      829.52    111.56 o 
 -17   4   9     1520.52     1277.27    114.80 o 
 -16   4   9      713.61      779.53     93.01 o 
 -15   4   9      181.53      166.67     65.04 o 
 -14   4   9      147.42      322.50     68.59 o 
 -13   4   9      577.39      555.72     81.43 o 
 -12   4   9        0.53      135.06     47.72 o 
 -11   4   9     3819.10     4036.20    165.44 o 
 -10   4   9      502.27      386.17     67.01 o 
  -9   4   9       79.58       57.96     46.22 o 
  -8   4   9     1555.41     1554.81    100.78 o 
  -7   4   9        0.88       40.93     40.22 o 
  -6   4   9      414.87      373.54     57.08 o 
  -5   4   9      616.61      776.16     74.16 o 
  -4   4   9     1098.64     1106.02     88.59 o 
  -3   4   9      557.68      462.63     61.31 o 
  -2   4   9      208.47      157.93     46.11 o 
  -1   4   9       14.11       28.93     45.76 o 
   0   4   9      160.43      200.65     49.20 o 
   1   4   9      115.75      104.10     44.61 o 
   2   4   9      793.25      800.01     79.99 o 
   3   4   9       19.75      116.11     38.80 o 
   4   4   9      688.76      727.77     77.07 o 
   5   4   9       40.82      120.21     47.63 o 
   6   4   9       89.10       53.49     46.69 o 
   7   4   9       35.06       43.97     47.23 o 
   8   4   9      765.02     1000.35     90.19 o 
   9   4   9      120.10      227.00     52.38 o 
  10   4   9       32.54       23.98     63.51 o 
  11   4   9       11.75       86.89     55.44 o 
  12   4   9       93.04       32.07     68.21 o 
  13   4   9      215.22      232.33     75.92 o 
  14   4   9       89.41       34.41     69.12 o 
  15   4   9      433.24      327.53     86.66 o 
  16   4   9      540.11      471.85    100.06 o 
  17   4   9      202.15      106.88     82.14 o 
  18   4   9        4.60       63.11     67.87 o 
  19   4   9      211.25      260.72     80.68 o 
  20   4   9     1365.26     1494.29    134.28 o 
  21   4   9      182.64      336.50     90.93 o 
  22   4   9        5.31      106.18     75.08 o 
  23   4   9       55.55      135.60     60.61 o 
  24   4   9       35.17      101.14     63.09 o 
  25   4   9        0.91       74.53     87.41 o 
  26   4   9       72.75        9.44     86.69 o 
  27   4   9      257.27       66.03    111.16 o 
  28   4   9        2.71       18.79     78.61 o 
 -30   5   9      184.10      109.10     85.18 o 
 -29   5   9      112.29       42.49     61.89 o 
 -28   5   9       44.65       51.29     51.29 o 
 -27   5   9      160.47      162.29     63.32 o 
 -26   5   9        2.09       50.91     50.91 o 
 -25   5   9        8.92       75.61     48.26 o 
 -24   5   9      310.32      215.00     61.84 o 
 -23   5   9       53.55       73.01     54.44 o 
 -22   5   9       76.34      166.57     56.64 o 
 -21   5   9       43.58       38.63     53.06 o 
 -20   5   9      214.10      180.73     71.46 o 
 -19   5   9      990.43     1148.65    117.74 o 
 -18   5   9       73.66       49.73     79.36 o 
 -17   5   9     1024.21      893.69     69.87 o 
 -16   5   9        0.42       13.34     57.46 o 
 -15   5   9       22.33       84.37     57.71 o 
 -14   5   9      105.03      170.28     64.63 o 
 -13   5   9      952.53      749.16     86.89 o 
 -12   5   9      136.14       65.90     65.32 o 
 -11   5   9     3133.73     3190.65    158.46 o 
 -10   5   9     1113.58     1168.72    104.40 o 
  -9   5   9       85.87      136.07     57.27 o 
  -8   5   9     2005.19     1981.39    124.93 o 
  -7   5   9     4269.70     3996.68    166.24 o 
  -6   5   9      327.20      230.00     68.35 o 
  -5   5   9      989.62      978.49     91.87 o 
  -4   5   9      193.57      212.91     66.04 o 
  -3   5   9       51.25       31.41     46.31 o 
  -2   5   9       48.95       62.36     45.88 o 
  -1   5   9      589.05      630.76     73.54 o 
   0   5   9     2134.06     2141.48    118.20 o 
   1   5   9     1856.28     2078.64    116.75 o 
   2   5   9      832.76      853.40     87.67 o 
   3   5   9      260.69      368.07     59.75 o 
   4   5   9      242.20      340.32     57.58 o 
   5   5   9      381.10      335.60     59.75 o 
   6   5   9      459.40      440.50     73.97 o 
   7   5   9       12.88       11.71     56.85 o 
   8   5   9      384.11      547.49     84.85 o 
   9   5   9     2792.25     2905.11    153.19 o 
  10   5   9       56.11       69.91     65.79 o 
  11   5   9        3.81       39.30     66.05 o 
  12   5   9     2080.01     1928.59    136.92 o 
  13   5   9      209.64      215.54     76.52 o 
  14   5   9     1337.63     1169.14    130.50 o 
  15   5   9      825.11      969.50    119.98 o 
  16   5   9       16.78       22.91     66.15 o 
  17   5   9      114.33      251.83     82.53 o 
  18   5   9      137.38      170.17     80.60 o 
  19   5   9      378.94      508.46     98.25 o 
  20   5   9       18.08      102.64     72.56 o 
  21   5   9        4.62       35.07     59.44 o 
  22   5   9      127.22      223.58     79.48 o 
  23   5   9        6.14       63.72     67.51 o 
  24   5   9       33.66        9.20     85.04 o 
  25   5   9        4.16       37.25     67.16 o 
  26   5   9       68.66       37.41     81.59 o 
 -29   6   9       17.59       24.93     65.97 o 
 -28   6   9       67.45       75.74     63.54 o 
 -27   6   9        1.49        8.46     59.27 o 
 -26   6   9       97.00       93.07     65.04 o 
 -25   6   9       23.87       50.54     41.22 o 
 -24   6   9       23.01        0.00     76.47 o 
 -23   6   9      100.58      255.25     57.59 o 
 -22   6   9      778.47      995.92    111.35 o 
 -21   6   9        7.33       23.84     59.97 o 
 -20   6   9       13.95      101.05     60.73 o 
 -19   6   9     1141.97     1237.77    136.93 o 
 -18   6   9        1.05        7.40     68.29 o 
 -17   6   9     1683.35     1958.54    148.30 o 
 -16   6   9      553.91      507.42     96.10 o 
 -15   6   9       68.59      116.86     71.13 o 
 -14   6   9      550.42      443.09     98.67 o 
 -13   6   9      197.75      216.69     81.21 o 
 -12   6   9      487.32      489.10     78.31 o 
 -11   6   9      199.01      195.98     67.79 o 
 -10   6   9       85.22       74.70     57.10 o 
  -9   6   9      247.27      215.21     82.29 o 
  -8   6   9     3934.75     4193.97    183.68 o 
  -7   6   9       82.96       72.38     59.14 o 
  -6   6   9      198.59      161.44     66.29 o 
  -5   6   9     1116.66     1134.72    111.17 o 
  -4   6   9      190.46      349.35     69.87 o 
  -3   6   9      778.96      813.82     94.89 o 
  -2   6   9     1639.78     1457.15    113.53 o 
  -1   6   9      788.36      918.92     87.90 o 
   0   6   9      684.73      715.04     82.65 o 
   1   6   9      328.87      322.71     85.14 o 
   2   6   9      227.74      283.67     53.40 o 
   3   6   9     1159.72     1189.32    101.96 o 
   4   6   9      351.92      366.15     65.25 o 
   5   6   9       30.80       96.32     56.48 o 
   6   6   9       39.37       43.05     52.55 o 
   7   6   9      172.95      232.94     70.97 o 
   8   6   9       77.89       38.71     59.07 o 
   9   6   9        0.20       61.65     61.65 o 
  10   6   9      933.13      949.54    102.88 o 
  11   6   9       21.74       90.49     64.16 o 
  12   6   9       36.87       21.43     77.28 o 
  13   6   9       33.75      117.47     66.53 o 
  14   6   9      245.19      369.83     76.59 o 
  15   6   9       70.84       76.76     76.76 o 
  16   6   9      150.20      103.56     65.21 o 
  17   6   9       17.85       32.67     70.31 o 
  18   6   9       29.50      109.01     68.65 o 
  19   6   9        0.41        8.53     75.33 o 
  20   6   9       23.90        8.73     68.48 o 
  21   6   9       13.03       71.56     76.97 o 
  22   6   9        5.55       36.41     61.69 o 
  23   6   9       29.58      138.16     73.07 o 
  24   6   9        8.44       46.48     68.89 o 
  25   6   9       21.69       73.56     73.56 o 
 -27   7   9       12.67       75.39     59.86 o 
 -26   7   9       38.26      126.53     56.61 o 
 -25   7   9        3.14        8.46     64.91 o 
 -24   7   9      162.92      337.14     70.50 o 
 -23   7   9       64.16      184.18     72.96 o 
 -22   7   9      111.24      165.65     81.99 o 
 -21   7   9        0.67       65.42     67.37 o 
 -20   7   9        4.85       16.07     63.34 o 
 -19   7   9       54.15        7.89     84.04 o 
 -18   7   9       78.60       15.54     67.68 o 
 -17   7   9      125.01       30.46     84.71 o 
 -16   7   9       64.33       14.90     76.05 o 
 -15   7   9      193.29      131.62     69.40 o 
 -14   7   9        0.12       76.58     76.58 o 
 -13   7   9      636.84      669.58     97.40 o 
 -12   7   9        0.17       34.67     63.19 o 
 -11   7   9      177.26      232.47     74.24 o 
 -10   7   9     1759.01     1729.30    133.03 o 
  -9   7   9      299.25      173.93     75.73 o 
  -8   7   9       35.75       26.57     65.67 o 
  -7   7   9        0.26       61.45     61.45 o 
  -6   7   9      175.78       84.98     60.26 o 
  -5   7   9       25.53       77.70     57.16 o 
  -4   7   9       85.60      172.28     57.45 o 
  -3   7   9       17.51       18.84     62.47 o 
  -2   7   9        5.87       31.01     48.40 o 
  -1   7   9       22.23       18.55     53.55 o 
   0   7   9       31.91       49.69     53.46 o 
   1   7   9       29.60       87.37     59.89 o 
   2   7   9       92.82       62.51     62.51 o 
   3   7   9        2.00       50.28     62.85 o 
   4   7   9      372.18      413.39     67.61 o 
   5   7   9      112.12       77.76     69.20 o 
   6   7   9      206.13      231.77     74.01 o 
   7   7   9      354.09      433.65     80.79 o 
   8   7   9       61.51       20.82     64.67 o 
   9   7   9       95.72       49.65     73.41 o 
  10   7   9       67.71       94.44     71.52 o 
  11   7   9      135.94      126.39     72.43 o 
  12   7   9      669.21      631.59     98.36 o 
  13   7   9      177.90      155.83     81.72 o 
  14   7   9       35.87        7.96     62.27 o 
  15   7   9       49.47        0.00     77.46 o 
  16   7   9       81.43       75.11     92.62 o 
  17   7   9       24.67      110.93     59.75 o 
  18   7   9       47.38      113.21     71.26 o 
  19   7   9        2.24        8.87     62.16 o 
  20   7   9       80.35       99.30     85.13 o 
  21   7   9       91.08       91.58     85.91 o 
  22   7   9        0.03       62.10     62.10 o 
  23   7   9       20.80       55.96     75.81 o 
 -24   8   9       15.00       67.95     70.04 o 
 -23   8   9       13.22       76.45     60.67 o 
 -22   8   9        3.91       33.85     73.84 o 
 -21   8   9       38.67        8.41     79.30 o 
 -20   8   9        0.03       77.74     77.74 o 
 -19   8   9       29.94      140.04     66.43 o 
 -18   8   9        7.49       81.26     61.94 o 
 -17   8   9       97.56       48.09     73.44 o 
 -16   8   9       77.68       31.61     66.07 o 
 -15   8   9      388.86      404.57     88.70 o 
 -14   8   9      120.85      122.68     64.20 o 
 -13   8   9       51.14       98.36     61.92 o 
 -12   8   9      241.80      403.57     79.76 o 
 -11   8   9      106.61       59.11     81.61 o 
 -10   8   9     1055.04     1069.66    113.96 o 
  -9   8   9       46.58       21.77     76.62 o 
  -8   8   9      319.42      419.37     86.16 o 
  -7   8   9      235.84      143.80     83.24 o 
  -6   8   9      520.19      528.65     96.35 o 
  -5   8   9       16.47       14.18     60.87 o 
  -4   8   9      132.66      195.49     73.91 o 
  -3   8   9        0.38       27.44     59.03 o 
  -2   8   9      174.65      223.38     73.19 o 
  -1   8   9      347.62      598.96     85.42 o 
   0   8   9      829.44      869.19     96.90 o 
   1   8   9       27.52      107.84     61.04 o 
   2   8   9       96.85       94.27     70.63 o 
   3   8   9       72.02      114.79     63.66 o 
   4   8   9      279.97      300.51     73.56 o 
   5   8   9      473.60      598.53     98.42 o 
   6   8   9      453.32      377.21     90.34 o 
   7   8   9        6.99       94.73     64.76 o 
   8   8   9        9.14       37.28     67.88 o 
   9   8   9      428.31      495.18     96.64 o 
  10   8   9      223.15      272.38     91.06 o 
  11   8   9      102.82      238.31     70.16 o 
  12   8   9      128.53      210.78     69.72 o 
  13   8   9        3.42        8.29     75.40 o 
  14   8   9        4.97       25.32     73.03 o 
  15   8   9       61.49       60.21     78.31 o 
  16   8   9        3.03      122.64     65.49 o 
  17   8   9       98.32      151.44     78.21 o 
  18   8   9        8.28       27.16     71.86 o 
  19   8   9        0.84       55.10     67.45 o 
  20   8   9        4.39       83.54     73.66 o 
 -21   9   9       21.96       86.15     72.10 o 
 -20   9   9        0.11       34.34     61.94 o 
 -19   9   9       40.04       76.90     64.52 o 
 -18   9   9       22.34        8.45     72.51 o 
 -17   9   9       15.45       50.50     74.31 o 
 -16   9   9      155.06      183.39     63.49 o 
 -15   9   9       82.11      189.88     66.55 o 
 -14   9   9       10.65       57.20     79.66 o 
 -13   9   9       41.74       56.68     60.06 o 
 -12   9   9       24.23       24.08     63.76 o 
 -11   9   9        8.11       39.84     78.51 o 
 -10   9   9       23.36      134.66     63.89 o 
  -9   9   9        5.75       55.14     63.51 o 
  -8   9   9       19.88       39.22     66.18 o 
  -7   9   9        1.43       15.63     61.58 o 
  -6   9   9       61.44       46.62     71.25 o 
  -5   9   9        2.39       83.36     83.36 o 
  -4   9   9      362.25      311.80     87.03 o 
  -3   9   9      130.08      194.34     74.01 o 
  -2   9   9       17.93       95.65     76.82 o 
  -1   9   9       39.95      124.01     61.48 o 
   0   9   9       28.31       65.45     72.40 o 
   1   9   9        7.13       67.23     67.23 o 
   2   9   9      160.75      216.40     70.70 o 
   3   9   9      151.08      151.55     67.30 o 
   4   9   9       65.01      123.96     58.78 o 
   5   9   9       42.27       52.02     66.12 o 
   6   9   9       66.96       38.06     83.79 o 
   7   9   9      143.87       70.22     84.34 o 
   8   9   9       19.68       15.96     72.26 o 
   9   9   9       27.15       57.05     72.46 o 
  10   9   9      120.11       83.11     83.11 o 
  11   9   9       95.00      186.32     92.03 o 
  12   9   9       14.70       17.21     64.53 o 
  13   9   9      200.50      184.08     87.19 o 
  14   9   9       14.11        8.92     61.05 o 
  15   9   9        0.89      117.52     67.01 o 
  16   9   9       90.56      119.14     51.01 o 
  17   9   9       93.44       46.39     59.39 o 
 -16  10   9       99.40      183.77     72.70 o 
 -15  10   9       10.31       34.87     80.74 o 
 -14  10   9       30.87       75.53     75.53 o 
 -13  10   9        7.28       17.21     60.97 o 
 -12  10   9        1.30      102.90     63.00 o 
 -11  10   9       31.89       85.41     74.49 o 
 -10  10   9      138.11       51.12     78.05 o 
  -9  10   9        1.94       72.02     72.02 o 
  -8  10   9      110.32       42.37     83.45 o 
  -7  10   9      196.95      295.70     74.11 o 
  -6  10   9       34.20       67.27     83.28 o 
  -5  10   9       10.44       50.03     64.57 o 
  -4  10   9      219.23      312.69     83.92 o 
  -3  10   9       60.80      145.53     59.39 o 
  -2  10   9        0.95       67.84     67.84 o 
  -1  10   9       92.40      117.73     52.69 o 
   0  10   9      126.40       23.43     58.88 o 
   1  10   9       17.89        7.77     60.45 o 
   2  10   9       31.71       92.06     77.48 o 
   3  10   9       31.72       76.47     71.78 o 
   4  10   9       14.83       85.00     75.30 o 
   5  10   9        4.38      126.15     68.70 o 
   6  10   9        4.91       86.69     86.69 o 
   7  10   9        2.40       83.35     83.35 o 
   8  10   9       22.72       16.99     73.04 o 
   9  10   9        2.57        8.64     76.06 o 
  10  10   9       53.94       79.48     79.48 o 
  11  10   9        2.85       71.86     74.01 o 
  12  10   9        2.12       27.36     75.75 o 
  -7  11   9        0.59       36.23     83.89 o 
  -6  11   9        6.18       54.05     73.26 o 
  -5  11   9        2.73       80.45     80.45 o 
  -4  11   9       20.83      105.85     77.89 o 
  -3  11   9        0.68       34.61     74.52 o 
  -2  11   9        6.55       16.98     76.88 o 
  -1  11   9        0.20       68.00     68.00 o 
   0  11   9       12.75       71.30     71.30 o 
   1  11   9        5.84       24.57     68.03 o 
   2  11   9        1.13       96.92     68.55 o 
   3  11   9       54.72      120.33     60.59 o 
 -33   0  10      226.72      351.47     73.93 o 
 -32   0  10       19.87      188.11     65.09 o 
 -31   0  10      177.00       69.33     38.76 o 
 -30   0  10     1269.93      951.83    113.51 o 
 -29   0  10      180.33       52.47     82.93 o 
 -28   0  10      226.01      252.44     90.03 o 
 -27   0  10       38.12       60.37     48.00 o 
 -26   0  10      416.40      331.78    109.33 o 
 -25   0  10     1977.30     2148.37    157.05 o 
 -24   0  10        1.07       24.58     64.97 o 
 -23   0  10      714.06      583.44     94.18 o 
 -22   0  10      510.82      443.61     88.38 o 
 -21   0  10       81.04       90.81     41.44 o 
 -20   0  10     1742.65     2194.03    140.24 o 
 -19   0  10     1038.28     1088.14    109.51 o 
 -18   0  10       46.49       40.19     40.19 o 
 -17   0  10      133.64      146.75     60.43 o 
 -16   0  10     5416.11     5181.68    202.50 o 
 -15   0  10     1050.80     1290.39    107.75 o 
 -14   0  10       35.72       30.45     51.29 o 
 -13   0  10     1277.39     1017.17     91.29 o 
 -12   0  10        1.61       23.04     30.50 o 
 -11   0  10       47.91        5.64     43.95 o 
 -10   0  10     1019.99     1014.63     85.08 o 
  -9   0  10      170.25      243.55     61.45 o 
  -8   0  10     5097.43     4912.08    179.16 o 
  -7   0  10      122.41      183.23     52.62 o 
  -6   0  10     1069.40      993.55     84.72 o 
  -5   0  10     8321.23     8211.27    221.87 o 
  -4   0  10     5921.30     6136.03    186.29 o 
  -3   0  10     2546.00     2612.81    125.28 o 
  -2   0  10      417.00      501.10     64.10 o 
  -1   0  10      941.22      866.23     77.73 o 
   0   0  10      996.65     1068.48     91.00 o 
   1   0  10    11743.27    13163.13    272.84 o 
   2   0  10     1790.06     1901.05    112.51 o 
   3   0  10    21054.35    22604.60    367.33 o 
   4   0  10     2301.36     2078.84    125.15 o 
   5   0  10     5212.33     5166.64    186.79 o 
   6   0  10     4696.52     4904.00    178.26 o 
   7   0  10     1489.23     1590.07    110.23 o 
   8   0  10       74.13      110.18     55.38 o 
   9   0  10       39.84       66.10     46.11 o 
  10   0  10      231.90      199.31     57.80 o 
  11   0  10      761.84      446.59     81.59 o 
  12   0  10     3514.72     3318.20    135.26 o 
  13   0  10       41.37       21.01     63.16 o 
  14   0  10        5.33       36.52     51.18 o 
  15   0  10      144.75      167.52     76.19 o 
  16   0  10      222.49      190.41     84.66 o 
  17   0  10     7209.65     7274.56    279.38 o 
  18   0  10      265.81      394.88    108.53 o 
  19   0  10     2162.14     2342.81    190.06 o 
  20   0  10     4885.14     4676.87    241.77 o 
  21   0  10       45.31        9.51     99.51 o 
  22   0  10       11.64       86.69     86.69 o 
  23   0  10       49.46      140.90     90.09 o 
  24   0  10       38.24       72.03     62.58 o 
  25   0  10       48.90       85.65     85.65 o 
  26   0  10       18.40       63.62     82.06 o 
  27   0  10        6.32       10.66     73.21 o 
  28   0  10        6.13       10.67     70.03 o 
  29   0  10       20.22       10.58     81.54 o 
 -33   1  10        2.22       62.19     54.03 o 
 -32   1  10      101.82      136.35     68.59 o 
 -31   1  10      207.55      156.85     87.07 o 
 -30   1  10       21.89       27.97     66.43 o 
 -29   1  10       14.29       55.92     68.50 o 
 -28   1  10      137.52      157.93     78.26 o 
 -27   1  10        0.25        9.20     71.88 o 
 -26   1  10       15.02       18.12     81.26 o 
 -25   1  10        8.71       26.74     63.65 o 
 -24   1  10       45.96       26.22     75.59 o 
 -23   1  10       46.18       25.50     64.32 o 
 -22   1  10      369.81      264.14     84.17 o 
 -21   1  10      244.93      215.13     79.30 o 
 -20   1  10      431.53      299.14     51.41 o 
 -19   1  10      553.12      361.45     79.10 o 
 -18   1  10     1240.55     1191.11     84.44 o 
 -17   1  10        3.10       13.58     38.47 o 
 -16   1  10       67.34       85.01     32.74 o 
 -15   1  10      132.54        6.31     61.87 o 
 -14   1  10     1530.66     1701.10    121.20 o 
 -13   1  10     1854.62     1589.33    112.05 o 
 -12   1  10      514.97      435.47     76.92 o 
 -11   1  10      480.91      318.45     69.43 o 
 -10   1  10     2115.95     2214.48    130.40 o 
  -9   1  10     5166.08     4992.13    178.44 o 
  -8   1  10     4012.81     4307.64    159.31 o 
  -7   1  10      803.77      909.71     81.80 o 
  -6   1  10      536.21      478.37     70.63 o 
  -5   1  10      256.04      251.55     55.12 o 
  -4   1  10     2355.59     2432.64    118.86 o 
  -3   1  10     6872.60     7111.40    196.48 o 
  -2   1  10     3480.29     3538.84    140.93 o 
  -1   1  10      342.09      358.99     58.05 o 
   0   1  10      402.64      444.33     73.93 o 
   1   1  10      200.09      153.75     45.75 o 
   2   1  10      945.98      937.25     86.99 o 
   3   1  10        0.73       20.27     36.51 o 
   4   1  10      474.31      523.86     72.27 o 
   5   1  10      143.32      141.30     55.10 o 
   6   1  10      219.27      257.21     55.72 o 
   7   1  10     3416.40     3601.10    153.74 o 
   8   1  10        2.14       45.36     58.41 o 
   9   1  10      815.50     1020.45     93.15 o 
  10   1  10      794.82      728.78     97.53 o 
  11   1  10       23.89       12.57     54.17 o 
  12   1  10        2.59       65.43     49.85 o 
  13   1  10       22.87       27.18     56.14 o 
  14   1  10      783.01      757.84     99.45 o 
  15   1  10      506.43      405.45     85.04 o 
  16   1  10      469.10      468.05     94.24 o 
  17   1  10       20.44       15.96     68.64 o 
  18   1  10     1072.75     1094.21    126.83 o 
  19   1  10     1250.21     1108.53     88.56 o 
  20   1  10      531.42      347.13     91.21 o 
  21   1  10     1233.87     1172.44     86.25 o 
  22   1  10       41.51       85.16     67.57 o 
  23   1  10      462.68      563.25     99.99 o 
  24   1  10      208.79       99.23     93.13 o 
  25   1  10       46.83       10.10     88.59 o 
  26   1  10       94.30      163.67     85.60 o 
  27   1  10      104.90       30.87     92.72 o 
  28   1  10      137.72       41.21     89.82 o 
  29   1  10      147.50       41.00     81.98 o 
 -33   2  10       62.77      116.74     70.16 o 
 -32   2  10      213.05      147.02     83.18 o 
 -31   2  10        7.62       37.28     84.41 o 
 -30   2  10       20.15       65.68     88.52 o 
 -29   2  10      253.86      215.75     94.30 o 
 -28   2  10      671.40      689.62     97.69 o 
 -27   2  10      724.22      837.66    115.36 o 
 -26   2  10      546.30      687.42    107.77 o 
 -25   2  10       62.47       35.44     82.10 o 
 -24   2  10      112.14       17.24     96.02 o 
 -23   2  10      546.54      661.17    104.82 o 
 -22   2  10       67.21      105.34     60.07 o 
 -21   2  10      125.49      117.30     70.35 o 
 -20   2  10      399.47      520.16     79.46 o 
 -19   2  10      283.68      232.21     71.84 o 
 -18   2  10      187.06      139.55     71.18 o 
 -17   2  10      179.44      107.36     65.09 o 
 -16   2  10      216.90      251.84     58.14 o 
 -15   2  10      234.25      348.25     65.21 o 
 -14   2  10      193.64      233.91     63.18 o 
 -13   2  10      464.22      411.73     80.11 o 
 -12   2  10       62.41       28.16     51.26 o 
 -11   2  10       22.01       87.45     39.42 o 
 -10   2  10       17.21       31.99     43.34 o 
  -9   2  10     1319.78     1253.72     95.73 o 
  -8   2  10      113.69       20.50     53.73 o 
  -7   2  10      114.22      151.23     47.85 o 
  -6   2  10      485.33      544.78     66.81 o 
  -5   2  10      387.87      432.73     59.39 o 
  -4   2  10      798.10      754.69     77.95 o 
  -3   2  10      276.73      287.86     63.52 o 
  -2   2  10      193.26      151.09     55.89 o 
  -1   2  10      369.04      411.62     60.18 o 
   0   2  10     2142.82     2708.49    126.81 o 
   1   2  10      111.25      129.01     47.63 o 
   2   2  10        0.75       30.15     44.35 o 
   3   2  10       23.59       50.88     36.65 o 
   4   2  10      646.04      645.55     72.53 o 
   5   2  10     2892.04     2911.50    137.20 o 
   6   2  10       30.21       10.78     44.41 o 
   7   2  10     1533.72     1548.46    108.07 o 
   8   2  10     3220.05     3079.33    152.82 o 
   9   2  10      118.37      117.47     52.52 o 
  10   2  10      378.97      285.21     67.90 o 
  11   2  10       17.90       37.69     51.08 o 
  12   2  10      399.83      488.61     83.65 o 
  13   2  10      471.22      432.75     80.59 o 
  14   2  10      696.85      589.85     98.78 o 
  15   2  10     1015.98      911.97    112.77 o 
  16   2  10      219.62      174.28     84.78 o 
  17   2  10      719.74      771.23    104.44 o 
  18   2  10      602.70      653.01     98.58 o 
  19   2  10      148.96      194.45     74.14 o 
  20   2  10       93.41       34.90     83.81 o 
  21   2  10      989.30      955.18    135.49 o 
  22   2  10      126.40       37.09     88.87 o 
  23   2  10      365.25      408.45     96.39 o 
  24   2  10        0.11       78.76     78.76 o 
  25   2  10        0.29        0.00     68.29 o 
  26   2  10      174.60       19.92     78.54 o 
  27   2  10       14.82      110.36     64.27 o 
  28   2  10        2.73       10.07     80.90 o 
 -32   3  10       67.90      203.15     74.41 o 
 -31   3  10      241.17      386.70     76.82 o 
 -30   3  10       73.17       18.13     68.01 o 
 -29   3  10       48.67       45.59     77.91 o 
 -28   3  10      114.15      181.77     84.29 o 
 -27   3  10       41.06      126.03     77.46 o 
 -26   3  10      786.90      772.14    122.04 o 
 -25   3  10       46.09      104.47     73.88 o 
 -24   3  10      126.71      212.78     72.68 o 
 -23   3  10      206.04      198.90     81.22 o 
 -22   3  10      204.23      177.01     77.98 o 
 -21   3  10        0.12       23.41     61.86 o 
 -20   3  10      192.90      112.98     72.59 o 
 -19   3  10       68.58      130.92     59.12 o 
 -18   3  10      718.96      799.69     94.07 o 
 -17   3  10       31.49       13.57     61.27 o 
 -16   3  10      324.12      346.02     71.19 o 
 -15   3  10      437.93      409.86     72.20 o 
 -14   3  10      870.78      732.02     89.64 o 
 -13   3  10      509.47      567.77     80.63 o 
 -12   3  10      103.80      137.98     52.73 o 
 -11   3  10      719.09      639.20     78.91 o 
 -10   3  10       29.72       32.88     46.59 o 
  -9   3  10       18.57       50.21     50.21 o 
  -8   3  10     1704.10     1704.75    112.84 o 
  -7   3  10      905.81      875.79     83.74 o 
  -6   3  10       44.18       56.43     50.04 o 
  -5   3  10      460.91      605.06     65.35 o 
  -4   3  10       23.09        4.95     43.50 o 
  -3   3  10       56.35      117.32     37.92 o 
  -2   3  10      720.53      473.18     58.79 o 
  -1   3  10       91.62      128.23     45.69 o 
   0   3  10      313.05      256.00     52.89 o 
   1   3  10     3767.42     3485.50    145.70 o 
   2   3  10      446.27      331.78     41.00 o 
   3   3  10      401.57      282.81     55.89 o 
   4   3  10     1415.70     1334.78    100.76 o 
   5   3  10      674.78      471.53     80.25 o 
   6   3  10       83.97      127.47     42.59 o 
   7   3  10     2372.55     2312.59    128.14 o 
   8   3  10     3476.87     3036.00    153.77 o 
   9   3  10        4.22       55.70     55.70 o 
  10   3  10      215.24      161.15     61.36 o 
  11   3  10      143.41        6.40     69.83 o 
  12   3  10     3534.12     3548.27    170.37 o 
  13   3  10      203.98      205.57     71.20 o 
  14   3  10      616.20      539.59    102.36 o 
  15   3  10      353.81      117.67     85.82 o 
  16   3  10       19.37       30.49     73.90 o 
  17   3  10      362.25      236.80     96.72 o 
  18   3  10      581.97      686.16    100.09 o 
  19   3  10      224.11       84.39    100.60 o 
  20   3  10      619.02      696.35     96.11 o 
  21   3  10       74.14       89.54     71.65 o 
  22   3  10      175.08      192.97     76.35 o 
  23   3  10       23.61        9.36     83.52 o 
  24   3  10      129.48      143.62     82.89 o 
  25   3  10       57.16        0.00     85.77 o 
  26   3  10       51.62       29.46     84.95 o 
  27   3  10       52.77       29.50     70.31 o 
  28   3  10        1.57       19.64     69.49 o 
 -31   4  10       37.74       43.44     76.22 o 
 -30   4  10       51.85      114.69     78.43 o 
 -29   4  10      218.68      266.68     87.12 o 
 -28   4  10        5.09       26.69     59.70 o 
 -27   4  10        3.89       73.59     73.59 o 
 -26   4  10       76.75      192.97     90.32 o 
 -25   4  10      284.23      172.79     93.02 o 
 -24   4  10      736.77      864.93    126.30 o 
 -23   4  10     1007.28      961.71    125.72 o 
 -22   4  10        9.07       64.61     80.05 o 
 -21   4  10      622.68      424.43    101.83 o 
 -20   4  10     2644.00     2624.16    164.32 o 
 -19   4  10      345.27      243.98     94.96 o 
 -18   4  10      218.06      329.39     73.71 o 
 -17   4  10      173.68      138.70     70.69 o 
 -16   4  10      175.90      275.38     67.45 o 
 -15   4  10      719.17      631.66     84.69 o 
 -14   4  10     2131.66     1966.57    134.01 o 
 -13   4  10     1873.49     2030.36    132.23 o 
 -12   4  10      403.79      378.03     68.13 o 
 -11   4  10       45.10       93.89     46.95 o 
 -10   4  10     3270.14     3346.07    153.80 o 
  -9   4  10     1224.76     1150.10    101.80 o 
  -8   4  10     1615.15     1842.85    128.35 o 
  -7   4  10        1.44       22.00     51.07 o 
  -6   4  10     1109.96     1042.68     89.27 o 
  -5   4  10     2118.32     1976.73    116.84 o 
  -4   4  10        8.10       21.00     50.33 o 
  -3   4  10       44.48       51.77     46.88 o 
  -2   4  10      135.53      200.91     49.72 o 
  -1   4  10      397.25      436.14     70.81 o 
   0   4  10       58.52       42.15     54.25 o 
   1   4  10      274.54      358.52     54.32 o 
   2   4  10       41.22       70.47     49.97 o 
   3   4  10       60.14       60.39     46.21 o 
   4   4  10      318.50      328.71     59.20 o 
   5   4  10       64.43       34.07     55.59 o 
   6   4  10        4.78       81.23     47.84 o 
   7   4  10       12.14       71.30     43.67 o 
   8   4  10        8.24       18.26     58.75 o 
   9   4  10      186.55      206.64     62.26 o 
  10   4  10       18.69       38.61     68.75 o 
  11   4  10      474.04      537.36     86.73 o 
  12   4  10       25.38       13.68     63.38 o 
  13   4  10      505.47      225.94     96.84 o 
  14   4  10       13.72       72.87     63.59 o 
  15   4  10       90.57       37.62     88.10 o 
  16   4  10       84.05       46.65     80.84 o 
  17   4  10       89.99       16.01     84.24 o 
  18   4  10       92.04       82.87     75.05 o 
  19   4  10      264.45      298.62     97.63 o 
  20   4  10      341.34      622.86    104.87 o 
  21   4  10       11.94       18.03     75.26 o 
  22   4  10        0.14       73.66     61.01 o 
  23   4  10       88.72      150.19     93.80 o 
  24   4  10        7.40      123.88     53.07 o 
  25   4  10       97.86       96.42     77.10 o 
  26   4  10      106.29       67.91     95.54 o 
  27   4  10        1.98       19.42     73.96 o 
 -30   5  10        0.96       42.85     70.17 o 
 -29   5  10       17.69       43.46     74.23 o 
 -28   5  10      165.44      209.93     74.22 o 
 -27   5  10       17.65        0.00     71.08 o 
 -26   5  10      226.91      287.43     89.29 o 
 -25   5  10        3.68       94.88     75.66 o 
 -24   5  10      271.17      229.75     82.02 o 
 -23   5  10      411.78      543.41    100.00 o 
 -22   5  10       43.20      155.63     78.14 o 
 -21   5  10       35.39       72.02     53.71 o 
 -20   5  10     1235.31     1186.34    119.93 o 
 -19   5  10      260.46      364.78     83.24 o 
 -18   5  10      475.05      695.11    101.98 o 
 -17   5  10     1640.41     1762.18    138.57 o 
 -16   5  10       14.13       49.03     71.04 o 
 -15   5  10      199.62      136.31     78.84 o 
 -14   5  10     2292.44     2444.35    148.53 o 
 -13   5  10        3.22        0.00     63.59 o 
 -12   5  10      619.56      654.08     82.53 o 
 -11   5  10     6096.22     5658.81    206.13 o 
 -10   5  10       79.18       85.82     67.76 o 
  -9   5  10     2139.83     2279.68    146.49 o 
  -8   5  10      383.33      310.60     84.88 o 
  -7   5  10      154.30      165.34     62.49 o 
  -6   5  10      438.76      419.53     75.50 o 
  -5   5  10      330.08      361.57     65.22 o 
  -4   5  10        5.48       90.29     45.09 o 
  -3   5  10      529.18      583.21     72.59 o 
  -2   5  10      178.88      181.97     49.62 o 
  -1   5  10       39.98       88.68     44.29 o 
   0   5  10      519.36      375.82     63.20 o 
   1   5  10      466.28      465.89     71.85 o 
   2   5  10     1987.37     2212.31    135.90 o 
   3   5  10     1026.76     1163.18    103.04 o 
   4   5  10       34.09       41.35     50.41 o 
   5   5  10     1013.57      998.48     91.64 o 
   6   5  10      623.12      559.09     86.70 o 
   7   5  10      240.53      314.34     64.12 o 
   8   5  10      372.06      399.27     86.87 o 
   9   5  10       84.92      132.01     59.01 o 
  10   5  10      237.05      277.82     68.13 o 
  11   5  10     1696.74     1802.81    135.54 o 
  12   5  10     1833.96     1789.03    146.27 o 
  13   5  10      212.42      125.21     89.87 o 
  14   5  10     1391.58     1598.87    134.10 o 
  15   5  10      494.61      538.24     98.38 o 
  16   5  10        4.21       96.35     65.19 o 
  17   5  10      707.12      685.43    114.15 o 
  18   5  10        2.50       16.98     70.98 o 
  19   5  10        6.49       60.95     73.38 o 
  20   5  10       70.61       98.12     86.94 o 
  21   5  10        8.05       36.43     69.43 o 
  22   5  10        8.88        0.00     64.33 o 
  23   5  10       19.28       47.19     69.97 o 
  24   5  10       26.32       57.29     77.56 o 
  25   5  10       50.81       57.72     81.60 o 
 -28   6  10       35.19       25.79     71.47 o 
 -27   6  10       25.61        8.64     59.41 o 
 -26   6  10       43.25       80.01     80.01 o 
 -25   6  10        1.02       77.74     88.59 o 
 -24   6  10       17.50       51.40     72.71 o 
 -23   6  10      119.58       59.25     75.28 o 
 -22   6  10      210.60      300.45     76.46 o 
 -21   6  10        3.55       16.44     76.89 o 
 -20   6  10       54.33       72.31     77.48 o 
 -19   6  10      134.98       78.71     71.24 o 
 -18   6  10       97.43       61.57     66.16 o 
 -17   6  10      789.94      962.44    115.48 o 
 -16   6  10       36.55       66.18     68.57 o 
 -15   6  10      108.15      201.21     71.84 o 
 -14   6  10       15.01       77.43     64.11 o 
 -13   6  10      426.24      303.58     97.61 o 
 -12   6  10     1192.50     1274.08    118.95 o 
 -11   6  10     1696.78     1934.95    139.00 o 
 -10   6  10      250.90      144.84     84.78 o 
  -9   6  10       38.93       52.04     70.08 o 
  -8   6  10      293.56      231.93     68.80 o 
  -7   6  10      867.55     1026.64     92.21 o 
  -6   6  10      124.99      126.07     76.17 o 
  -5   6  10       10.95       24.86     48.89 o 
  -4   6  10       38.22       12.19     52.56 o 
  -3   6  10       31.78       58.24     58.24 o 
  -2   6  10      379.21      398.78     75.96 o 
  -1   6  10      946.82      888.00     95.52 o 
   0   6  10      176.19      168.42     73.14 o 
   1   6  10       87.96      157.97     54.30 o 
   2   6  10        8.10       24.53     46.70 o 
   3   6  10      730.50      793.71     92.79 o 
   4   6  10       99.63       25.15     66.57 o 
   5   6  10      330.60      282.19     69.05 o 
   6   6  10       70.95      144.13     52.41 o 
   7   6  10      538.03      622.98     82.86 o 
   8   6  10      154.74      137.08     69.94 o 
   9   6  10      929.50     1031.54    106.64 o 
  10   6  10        2.30        0.00     68.15 o 
  11   6  10      601.90      699.56     98.55 o 
  12   6  10       26.71        0.00     69.21 o 
  13   6  10       30.57       54.15     63.38 o 
  14   6  10       39.50       15.84     68.33 o 
  15   6  10       21.73       48.84     69.11 o 
  16   6  10       19.43       75.10     77.88 o 
  17   6  10      359.50      273.74     89.71 o 
  18   6  10       55.00       78.79     84.38 o 
  19   6  10       31.48      134.20     67.51 o 
  20   6  10       52.29       27.37     72.48 o 
  21   6  10       54.83        9.33     85.66 o 
  22   6  10       24.46      131.93     62.52 o 
  23   6  10       14.77       28.63     63.95 o 
  24   6  10       21.70       47.96     69.90 o 
 -26   7  10       46.81        8.61     55.28 o 
 -25   7  10       49.76       86.65     86.65 o 
 -24   7  10       12.65        8.63     64.12 o 
 -23   7  10      390.19      343.98    100.26 o 
 -22   7  10        1.63       34.09     68.18 o 
 -21   7  10      330.11      379.02    108.21 o 
 -20   7  10      222.27      182.72     83.04 o 
 -19   7  10       37.73       81.30     81.30 o 
 -18   7  10      500.76      522.26     98.04 o 
 -17   7  10      627.42      749.76    103.81 o 
 -16   7  10       18.49      108.54     69.28 o 
 -15   7  10      854.85     1005.13    113.41 o 
 -14   7  10      639.81      778.54    105.87 o 
 -13   7  10       52.14       66.28     79.72 o 
 -12   7  10      489.44      457.67     84.41 o 
 -11   7  10      697.05      681.52     97.56 o 
 -10   7  10      864.07      993.53    106.24 o 
  -9   7  10        1.10       28.13     61.26 o 
  -8   7  10      128.13      125.48     72.42 o 
  -7   7  10      202.16      276.53     75.08 o 
  -6   7  10        1.19       20.53     63.77 o 
  -5   7  10     1466.25     1693.04    132.00 o 
  -4   7  10      446.51      424.44     94.22 o 
  -3   7  10       88.94       39.11     73.20 o 
  -2   7  10      100.84       58.01     64.11 o 
  -1   7  10       15.38        6.42     58.59 o 
   0   7  10      358.31      368.58     76.81 o 
   1   7  10      299.55      403.82     70.15 o 
   2   7  10       12.15       60.46     60.46 o 
   3   7  10      220.95      245.10     79.76 o 
   4   7  10      337.59      483.99     87.14 o 
   5   7  10       85.18      102.75     70.18 o 
   6   7  10       18.28       28.03     62.61 o 
   7   7  10      148.36       71.60     73.74 o 
   8   7  10     1481.83     1464.39    145.01 o 
   9   7  10        4.22       77.80     77.80 o 
  10   7  10      311.07      421.00     84.20 o 
  11   7  10      115.06      179.93     73.80 o 
  12   7  10       32.60       71.97     60.41 o 
  13   7  10        0.77       32.74     65.38 o 
  14   7  10      202.66      233.95     88.46 o 
  15   7  10      254.76      230.55    101.42 o 
  16   7  10      294.69      258.80     41.86 o 
  17   7  10      178.38      213.50     81.52 o 
  18   7  10       58.39       18.13     81.13 o 
  19   7  10        5.62       36.92     66.54 o 
  20   7  10        2.40       28.12     77.83 o 
  21   7  10       58.53       85.35     85.35 o 
 -23   8  10       12.80       61.00     87.56 o 
 -22   8  10       80.26       43.51     63.32 o 
 -21   8  10       35.16      155.67     70.24 o 
 -20   8  10      315.35      411.72     98.54 o 
 -19   8  10      504.73      560.44     93.02 o 
 -18   8  10      128.53      285.35     81.38 o 
 -17   8  10       37.72       66.31     76.85 o 
 -16   8  10        1.91       65.42     64.41 o 
 -15   8  10      220.96      234.09     73.53 o 
 -14   8  10       39.92       79.70     77.29 o 
 -13   8  10        1.44       47.27     61.00 o 
 -12   8  10        0.01       70.09     55.66 o 
 -11   8  10      111.29      154.33     78.73 o 
 -10   8  10      356.95      321.45     97.38 o 
  -9   8  10       25.35       45.57     64.52 o 
  -8   8  10     1297.58     1351.29    125.17 o 
  -7   8  10      237.32      352.15     81.75 o 
  -6   8  10       40.63       51.95     63.43 o 
  -5   8  10       63.33       14.64     73.19 o 
  -4   8  10       72.37       43.16     66.00 o 
  -3   8  10      236.58      303.96     79.67 o 
  -2   8  10       40.25        6.97     72.14 o 
  -1   8  10        3.59       55.49     64.33 o 
   0   8  10       64.26       34.76     67.77 o 
   1   8  10       29.33       68.04     68.04 o 
   2   8  10      128.17       63.06     67.55 o 
   3   8  10      133.54      148.31     68.14 o 
   4   8  10       83.72       43.00     76.47 o 
   5   8  10      188.33       51.20     67.36 o 
   6   8  10       94.57      156.98     78.74 o 
   7   8  10       37.75        7.64     65.37 o 
   8   8  10      225.93      140.76     83.47 o 
   9   8  10      353.96      399.58     96.55 o 
  10   8  10       32.16       32.65     70.18 o 
  11   8  10        9.88       58.23     79.41 o 
  12   8  10       50.23      144.26     50.17 o 
  13   8  10        0.69       70.77     70.77 o 
  14   8  10       14.54       35.27     81.70 o 
  15   8  10        5.01       98.65     72.26 o 
  16   8  10       12.01        0.00     70.59 o 
  17   8  10       12.09      111.15     68.07 o 
  18   8  10       76.73      197.31     67.11 o 
  19   8  10        4.80       38.03     76.07 o 
 -20   9  10       58.38       79.45     79.45 o 
 -19   9  10       13.92       35.15     89.69 o 
 -18   9  10      207.28      419.69     82.96 o 
 -17   9  10       11.39       26.03     68.92 o 
 -16   9  10      445.10      576.93     99.33 o 
 -15   9  10       79.81      119.54     76.39 o 
 -14   9  10       14.79      110.08     69.32 o 
 -13   9  10      498.91      193.14    100.39 o 
 -12   9  10        8.68       25.01     72.20 o 
 -11   9  10       97.39      207.05     81.59 o 
 -10   9  10        9.94       16.44     73.70 o 
  -9   9  10       32.42       24.61     65.06 o 
  -8   9  10       19.20       82.33     82.33 o 
  -7   9  10        0.58       32.36     66.78 o 
  -6   9  10      157.29      112.36     74.45 o 
  -5   9  10       22.33       31.68     62.41 o 
  -4   9  10      160.64      241.53     83.52 o 
  -3   9  10       26.88       45.88     67.48 o 
  -2   9  10       89.37      135.35     71.36 o 
  -1   9  10      177.82      372.99     71.56 o 
   0   9  10       15.52      163.84     69.89 o 
   1   9  10      401.78      551.05     95.38 o 
   2   9  10       80.43       37.28     74.87 o 
   3   9  10       25.72       44.97     51.91 o 
   4   9  10      214.16      288.92     77.51 o 
   5   9  10       28.29       77.62     72.81 o 
   6   9  10      702.79      667.63    116.85 o 
   7   9  10      359.48      537.32     97.67 o 
   8   9  10      200.93      283.20     85.72 o 
   9   9  10      133.10      314.78     86.34 o 
  10   9  10      564.96      928.06    117.98 o 
  11   9  10       67.51      158.94     71.76 o 
  12   9  10       17.72       80.82     89.36 o 
  13   9  10       60.23       36.49     88.52 o 
  14   9  10       65.64       92.68     80.80 o 
  15   9  10      109.40      281.76     91.99 o 
 -15  10  10      115.10       80.79     86.64 o 
 -14  10  10        3.84       26.79     63.91 o 
 -13  10  10       10.01       35.64     82.56 o 
 -12  10  10       11.34       17.72     63.95 o 
 -11  10  10        5.14       26.52     79.57 o 
 -10  10  10       15.51       35.27     72.64 o 
  -9  10  10       13.47       35.16     59.57 o 
  -8  10  10       87.64       34.97     73.25 o 
  -7  10  10        3.10       34.86     75.91 o 
  -6  10  10       46.44      172.68     77.26 o 
  -5  10  10      105.51      187.61     82.65 o 
  -4  10  10        1.46       58.63     65.45 o 
  -3  10  10       19.47       70.63     70.63 o 
  -2  10  10       71.00       40.34     81.07 o 
  -1  10  10        5.26       78.91     78.91 o 
   0  10  10       26.92       79.27     66.30 o 
   1  10  10        5.59      118.40     68.35 o 
   2  10  10       42.07        7.84     67.29 o 
   3  10  10       50.62       63.22     80.57 o 
   4  10  10      107.75      200.15     90.18 o 
   5  10  10       48.00      106.31     69.89 o 
   6  10  10        3.16       25.20     72.67 o 
   7  10  10        9.10      163.59     63.81 o 
   8  10  10      147.34      246.83     95.72 o 
   9  10  10        3.88       45.06     85.88 o 
  10  10  10        5.59      137.62     79.47 o 
 -33   1  11      167.53      172.45     97.33 o 
 -32   1  11      154.50      120.85     88.69 o 
 -31   1  11      144.55       47.29     87.15 o 
 -30   1  11       51.34       79.24     79.24 o 
 -29   1  11        2.04       47.82     69.66 o 
 -28   1  11       35.44        0.00     81.04 o 
 -27   1  11      365.94      379.23    105.58 o 
 -26   1  11       54.63      224.88     82.72 o 
 -25   1  11      417.23      599.36    100.63 o 
 -24   1  11      123.98       99.50     69.46 o 
 -23   1  11        0.06       17.65     76.10 o 
 -22   1  11      528.56      412.66     96.55 o 
 -21   1  11        4.42       73.53     73.53 o 
 -20   1  11      313.57      434.18     92.33 o 
 -19   1  11      189.43        0.00     71.15 o 
 -18   1  11      191.67      246.95     67.38 o 
 -17   1  11       97.65       79.38     60.86 o 
 -16   1  11       11.38        6.93     51.61 o 
 -15   1  11      250.82      336.49     70.63 o 
 -14   1  11      790.77      781.72     87.41 o 
 -13   1  11       15.74        0.00     43.80 o 
 -12   1  11       86.50      122.93     69.60 o 
 -11   1  11     2750.50     3142.78    152.17 o 
 -10   1  11      295.40      199.48     62.06 o 
  -9   1  11     2990.08     2951.82    140.59 o 
  -8   1  11     2787.30     2441.19    137.05 o 
  -7   1  11       16.25       33.33     40.81 o 
  -6   1  11      649.55      779.62     76.51 o 
  -5   1  11     1336.96     1263.14     94.80 o 
  -4   1  11      822.93      816.63     80.45 o 
  -3   1  11     1611.63     1437.14    103.12 o 
  -2   1  11      645.59      697.95     72.89 o 
  -1   1  11     2287.22     2620.75    131.11 o 
   0   1  11     1059.60      895.73     83.54 o 
   1   1  11        0.13        5.48     48.47 o 
   2   1  11      260.76       78.23     61.73 o 
   3   1  11     1519.76     1580.88    108.55 o 
   4   1  11       30.53       22.92     55.47 o 
   5   1  11     1019.03     1121.46    104.81 o 
   6   1  11      176.60       77.06     61.89 o 
   7   1  11     4701.44     4742.31    191.03 o 
   8   1  11     4856.11     5321.07    204.84 o 
   9   1  11     1072.79     1088.53    102.10 o 
  10   1  11        0.73        6.59     60.90 o 
  11   1  11     1730.05     1711.93    129.17 o 
  12   1  11      446.58      585.74     84.36 o 
  13   1  11      163.41      277.74     74.54 o 
  14   1  11      819.84      947.15     97.88 o 
  15   1  11     1149.13     1249.50    138.17 o 
  16   1  11       28.82       81.55     73.85 o 
  17   1  11     5125.48     4866.47    237.79 o 
  18   1  11      192.72      157.54     85.71 o 
  19   1  11        0.40        9.08     93.59 o 
  20   1  11      120.99       56.06     91.51 o 
  21   1  11        4.44       86.62     76.35 o 
  22   1  11      352.55      247.01    103.19 o 
  23   1  11       11.13      222.57     68.61 o 
  24   1  11       45.59       51.60     83.21 o 
  25   1  11        8.64       83.76     90.10 o 
  26   1  11      349.55      317.46    100.40 o 
  27   1  11        1.75        0.00     78.13 o 
  28   1  11      147.83      138.14     74.32 o 
 -32   2  11       25.63      103.30     79.15 o 
 -31   2  11      193.66      114.47     93.45 o 
 -30   2  11        3.94       28.87     72.56 o 
 -29   2  11       87.47        9.64     78.77 o 
 -28   2  11      168.13       19.11     86.70 o 
 -27   2  11        7.44        0.00     76.95 o 
 -26   2  11      851.61      820.68    108.73 o 
 -25   2  11      176.41      173.64     78.11 o 
 -24   2  11       38.54        8.94     69.75 o 
 -23   2  11        0.34       17.38     69.43 o 
 -22   2  11        0.01       25.27     75.82 o 
 -21   2  11      267.51      244.82     89.45 o 
 -20   2  11      789.76      670.70    106.14 o 
 -19   2  11       24.34       71.84     71.84 o 
 -18   2  11     1039.65      912.19    107.65 o 
 -17   2  11       70.95       56.85     55.87 o 
 -16   2  11      100.08      192.12     52.23 o 
 -15   2  11       53.91        6.60     58.99 o 
 -14   2  11       15.36        0.00     54.54 o 
 -13   2  11       29.63       18.73     51.86 o 
 -12   2  11        3.75       48.70     47.94 o 
 -11   2  11      812.46      713.09     92.01 o 
 -10   2  11      179.84       23.25     58.18 o 
  -9   2  11      897.60      908.57     89.06 o 
  -8   2  11      199.27      337.04     58.43 o 
  -7   2  11     1125.47      983.43     97.30 o 
  -6   2  11      367.91      151.97     67.39 o 
  -5   2  11       87.56      138.64     43.97 o 
  -4   2  11      240.30      204.50     52.17 o 
  -3   2  11      144.59      140.21     54.76 o 
  -2   2  11     2550.49     2472.40    128.21 o 
  -1   2  11     1076.26      992.00     93.47 o 
   0   2  11      107.81       53.83     55.37 o 
   1   2  11       58.11      103.98     38.34 o 
   2   2  11       39.58       27.77     50.57 o 
   3   2  11      816.45      681.29     85.16 o 
   4   2  11     3977.69     4325.34    177.12 o 
   5   2  11     1051.28     1057.97    103.96 o 
   6   2  11      138.29      225.40     54.99 o 
   7   2  11     3590.33     3124.98    166.05 o 
   8   2  11      305.00      186.70     69.81 o 
   9   2  11     1992.96     1828.97    128.84 o 
  10   2  11      220.58      144.90     75.04 o 
  11   2  11      541.46      353.22     92.19 o 
  12   2  11      669.07      834.89     93.83 o 
  13   2  11      668.67      776.27    103.38 o 
  14   2  11      339.61      277.79     82.59 o 
  15   2  11       16.55      132.13     62.68 o 
  16   2  11       12.72       32.22     67.34 o 
  17   2  11      739.75      683.24    114.85 o 
  18   2  11     1392.51     1223.50    142.67 o 
  19   2  11       70.86       80.09     77.11 o 
  20   2  11      320.25      330.24     95.37 o 
  21   2  11       93.17      179.25     73.68 o 
  22   2  11       17.68       87.08     87.08 o 
  23   2  11      227.00      356.28     96.97 o 
  24   2  11      359.75      544.36    113.22 o 
  25   2  11        0.92       20.44     80.55 o 
  26   2  11       67.09       61.97     87.60 o 
  27   2  11        3.87       20.74     90.38 o 
 -31   3  11        0.00       78.06     78.06 o 
 -30   3  11      133.42       27.90     77.29 o 
 -29   3  11      284.24      112.16     85.65 o 
 -28   3  11      107.75      186.65     69.84 o 
 -27   3  11      334.97      583.36    100.19 o 
 -26   3  11       32.65        9.12     66.59 o 
 -25   3  11      148.75      242.70     80.90 o 
 -24   3  11      138.36       79.21     84.89 o 
 -23   3  11     1546.31     1339.86    134.73 o 
 -22   3  11      470.48      409.61     87.26 o 
 -21   3  11      447.44      397.65     95.67 o 
 -20   3  11      210.87      259.60     78.28 o 
 -19   3  11     4904.95     5203.66    219.85 o 
 -18   3  11     3481.14     3104.24    180.73 o 
 -17   3  11      163.88      228.39     72.83 o 
 -16   3  11      308.70      497.69     79.43 o 
 -15   3  11     1383.31     1501.44    119.89 o 
 -14   3  11      499.68      494.81     88.31 o 
 -13   3  11     1525.30     1185.32    111.02 o 
 -12   3  11       93.63      197.95     59.35 o 
 -11   3  11      963.80      829.40     93.55 o 
 -10   3  11     1431.10     1615.61    113.03 o 
  -9   3  11      399.57      467.21     74.82 o 
  -8   3  11      271.76      253.05     58.66 o 
  -7   3  11        8.99       49.99     49.99 o 
  -6   3  11      131.22      261.70     50.73 o 
  -5   3  11      407.61      453.82     65.36 o 
  -4   3  11     3150.61     3150.36    144.68 o 
  -3   3  11     1579.25     1632.09    106.72 o 
  -2   3  11     1776.62     1854.70    112.11 o 
  -1   3  11      157.30      112.82     56.67 o 
   0   3  11      747.35      798.68     79.70 o 
   1   3  11      582.22      501.25     66.85 o 
   2   3  11       12.19        5.69     43.49 o 
   3   3  11       38.57       80.34     47.39 o 
   4   3  11       32.90       23.33     50.88 o 
   5   3  11       13.99       53.40     55.39 o 
   6   3  11      918.82      739.09     91.83 o 
   7   3  11     2395.29     2224.05    141.44 o 
   8   3  11       13.17       38.09     69.52 o 
   9   3  11     1289.03     1094.49    105.80 o 
  10   3  11     2883.51     2859.81    165.85 o 
  11   3  11       17.69       20.70     57.31 o 
  12   3  11     4231.22     4193.36    199.47 o 
  13   3  11     1700.11     1716.25    140.34 o 
  14   3  11      347.95      310.53     73.82 o 
  15   3  11     1446.95     1243.97    127.80 o 
  16   3  11        1.01      137.36     58.84 o 
  17   3  11      347.00      425.65     87.96 o 
  18   3  11      383.40      335.93     95.49 o 
  19   3  11      417.49      372.71     97.17 o 
  20   3  11      369.02      419.93    101.70 o 
  21   3  11      264.00      187.41    110.85 o 
  22   3  11       55.34        0.00     84.72 o 
  23   3  11       74.17      166.36     89.21 o 
  24   3  11       52.92       29.86     86.18 o 
  25   3  11      268.22      282.00    100.68 o 
  26   3  11       52.15      101.47     77.23 o 
  27   3  11        2.73       87.46     87.46 o 
 -30   4  11       45.63       36.14     72.21 o 
 -29   4  11        7.58       63.78     67.59 o 
 -28   4  11       16.48       73.07     73.07 o 
 -27   4  11      120.44      154.74     69.91 o 
 -26   4  11       42.95       27.09     87.01 o 
 -25   4  11      193.86      329.59     79.16 o 
 -24   4  11      161.70      210.19     80.26 o 
 -23   4  11        1.33       34.31     82.25 o 
 -22   4  11      684.55      687.31     99.86 o 
 -21   4  11        0.17      130.74     62.21 o 
 -20   4  11        0.21        7.95     57.90 o 
 -19   4  11       92.71      293.60     69.13 o 
 -18   4  11      323.65      157.54     74.62 o 
 -17   4  11      471.55      276.98     95.06 o 
 -16   4  11       37.88       70.78     74.97 o 
 -15   4  11      619.24      702.77    101.28 o 
 -14   4  11      575.39      785.54    100.73 o 
 -13   4  11     1332.19     1284.57    114.26 o 
 -12   4  11       19.44       63.20     63.20 o 
 -11   4  11       42.59       74.13     74.13 o 
 -10   4  11      136.37       92.83     59.64 o 
  -9   4  11      799.06      865.33    102.02 o 
  -8   4  11     2324.52     2145.21    123.58 o 
  -7   4  11      316.63      331.72     73.03 o 
  -6   4  11      556.90      594.67     79.53 o 
  -5   4  11        5.74       28.66     44.74 o 
  -4   4  11      272.46      388.45     68.29 o 
  -3   4  11      119.88      111.11     53.25 o 
  -2   4  11      892.04      897.79     88.97 o 
  -1   4  11       15.00       49.98     49.98 o 
   0   4  11        8.50        5.64     41.29 o 
   1   4  11     1926.64     1731.77    115.74 o 
   2   4  11       58.19      158.33     46.56 o 
   3   4  11      102.50       95.20     51.87 o 
   4   4  11      632.13      756.26     84.91 o 
   5   4  11      508.87      425.22     76.21 o 
   6   4  11        6.48       81.78     53.78 o 
   7   4  11      436.30      398.65     79.29 o 
   8   4  11     1639.45     1836.15    128.44 o 
   9   4  11      547.97      600.29     96.07 o 
  10   4  11      541.63      636.81     97.94 o 
  11   4  11      401.77      291.61    104.31 o 
  12   4  11       48.30       36.59     74.19 o 
  13   4  11     1122.33     1076.37    114.92 o 
  14   4  11      933.37     1116.35    127.34 o 
  15   4  11      169.32      255.63     88.17 o 
  16   4  11      727.81      617.09    107.60 o 
  17   4  11       94.53      177.96     79.06 o 
  18   4  11       37.90       52.32     56.49 o 
  19   4  11      340.57      349.32     99.36 o 
  20   4  11      356.11      385.79    100.64 o 
  21   4  11       39.76       37.59     77.51 o 
  22   4  11       27.62       95.98     80.30 o 
  23   4  11        5.04       39.02     80.48 o 
  24   4  11       12.73       39.62     77.94 o 
  25   4  11       93.41       99.87     90.43 o 
  26   4  11        1.33       10.04     80.92 o 
 -29   5  11       47.89       26.65     80.03 o 
 -28   5  11       61.05      107.59     79.20 o 
 -27   5  11        1.15       53.91     66.05 o 
 -26   5  11      381.04      313.32     97.66 o 
 -25   5  11      151.85      142.11     77.45 o 
 -24   5  11      239.95      280.77     94.53 o 
 -23   5  11       82.79      224.55     77.29 o 
 -22   5  11      207.37      296.64     92.45 o 
 -21   5  11      184.26      298.75     73.34 o 
 -20   5  11       76.64      170.30     57.94 o 
 -19   5  11      758.40      823.34    111.92 o 
 -18   5  11        9.49       15.44     72.49 o 
 -17   5  11      805.74     1024.28    113.19 o 
 -16   5  11      867.04      852.21    100.75 o 
 -15   5  11        1.85       43.08     63.39 o 
 -14   5  11      228.77       98.22     65.03 o 
 -13   5  11      240.82      309.11     78.00 o 
 -12   5  11      248.89      215.77     78.09 o 
 -11   5  11     2469.74     2360.69    149.15 o 
 -10   5  11      393.08      196.02     81.59 o 
  -9   5  11      328.90      425.70     74.09 o 
  -8   5  11       58.40      159.26     62.74 o 
  -7   5  11       39.71       87.98     54.06 o 
  -6   5  11     1893.77     1833.24    118.82 o 
  -5   5  11      249.82      474.80     76.05 o 
  -4   5  11      932.74     1052.32     90.65 o 
  -3   5  11      222.58      241.64     57.47 o 
  -2   5  11       71.84       11.77     54.36 o 
  -1   5  11      174.85      229.93     62.12 o 
   0   5  11       13.20        5.95     51.01 o 
   1   5  11      923.66     1066.82     99.96 o 
   2   5  11      453.59      578.07     74.82 o 
   3   5  11       47.11       43.69     50.31 o 
   4   5  11      667.76      507.95     92.47 o 
   5   5  11       90.95      103.57     58.64 o 
   6   5  11        0.56       39.63     53.68 o 
   7   5  11       37.74       47.30     64.39 o 
   8   5  11       11.95       82.88     60.98 o 
   9   5  11      116.68      148.46     70.29 o 
  10   5  11      148.20      202.74     80.62 o 
  11   5  11      218.93      230.14     81.68 o 
  12   5  11       14.88       22.86     63.24 o 
  13   5  11      118.78      132.86     78.53 o 
  14   5  11       56.89      168.56     69.48 o 
  15   5  11       11.04       16.46     62.75 o 
  16   5  11      202.15      169.24     93.45 o 
  17   5  11       52.75       17.40     80.57 o 
  18   5  11        4.00       62.34     75.06 o 
  19   5  11       53.75       82.11     72.43 o 
  20   5  11       15.01       93.19     81.24 o 
  21   5  11        0.18       97.46     97.46 o 
  22   5  11       74.43       96.66     84.29 o 
  23   5  11      169.96      313.61     73.33 o 
  24   5  11       12.30       19.77     88.50 o 
 -27   6  11       21.79       71.07     80.42 o 
 -26   6  11       81.16       44.52     86.83 o 
 -25   6  11      141.25      106.63     78.45 o 
 -24   6  11        0.03       79.39     73.28 o 
 -23   6  11       23.65       61.16     64.74 o 
 -22   6  11        0.50       51.67     78.97 o 
 -21   6  11      202.25      322.34     91.34 o 
 -20   6  11      337.15      491.52     81.19 o 
 -19   6  11        1.15        0.00     72.17 o 
 -18   6  11       15.49       48.00     67.95 o 
 -17   6  11      462.66      454.91     99.25 o 
 -16   6  11      646.66      875.97    112.90 o 
 -15   6  11      229.09      331.41     74.58 o 
 -14   6  11      206.33      266.06     72.45 o 
 -13   6  11      180.58      138.03     73.69 o 
 -12   6  11      514.17      486.27     89.83 o 
 -11   6  11      871.07     1015.41    107.90 o 
 -10   6  11       75.63       20.94     75.36 o 
  -9   6  11        0.02       57.22     57.22 o 
  -8   6  11      783.62      715.37     96.60 o 
  -7   6  11      873.13      949.19    111.19 o 
  -6   6  11      247.49      305.32     75.68 o 
  -5   6  11      659.98      757.03     90.88 o 
  -4   6  11      103.58       19.25     63.75 o 
  -3   6  11      373.76      441.53     73.56 o 
  -2   6  11       13.28        6.28     53.49 o 
  -1   6  11        8.17       31.34     57.81 o 
   0   6  11        0.50       50.66     55.26 o 
   1   6  11      307.04      314.31     81.87 o 
   2   6  11       65.81      169.02     66.30 o 
   3   6  11      546.13      507.88     83.73 o 
   4   6  11       49.68       20.09     64.70 o 
   5   6  11      816.13      930.41    105.57 o 
   6   6  11       36.38      167.72     61.68 o 
   7   6  11      495.02      471.28     89.20 o 
   8   6  11      224.93      175.24     77.94 o 
   9   6  11      593.98      694.26     92.33 o 
  10   6  11       35.42       61.05     68.30 o 
  11   6  11      356.60      328.06     97.51 o 
  12   6  11       70.16        8.00     68.26 o 
  13   6  11        0.34       65.43     76.71 o 
  14   6  11      148.67      251.24     76.74 o 
  15   6  11      281.31      282.92     85.29 o 
  16   6  11       76.15      149.13     73.96 o 
  17   6  11        0.01       35.85     64.66 o 
  18   6  11       25.08       55.00     63.47 o 
  19   6  11      237.33      280.40     91.52 o 
  20   6  11        2.67       47.59     81.30 o 
  21   6  11        0.07       88.53     88.53 o 
  22   6  11      231.26      234.86    101.71 o 
 -25   7  11       16.85      168.90     65.98 o 
 -24   7  11      138.56      168.85     78.98 o 
 -23   7  11      334.21      424.82     96.93 o 
 -22   7  11        0.05       43.90     67.46 o 
 -21   7  11       97.28       86.93     81.55 o 
 -20   7  11        0.03       25.77     77.29 o 
 -19   7  11        1.21      101.54     58.67 o 
 -18   7  11      141.85      141.70     83.79 o 
 -17   7  11        1.07       16.39     71.48 o 
 -16   7  11       19.08       40.34     74.45 o 
 -15   7  11       19.61       92.68     92.68 o 
 -14   7  11       56.87       86.06     78.70 o 
 -13   7  11       87.85      177.52     75.24 o 
 -12   7  11        1.68       83.87     58.51 o 
 -11   7  11      418.85      436.98     95.31 o 
 -10   7  11       14.30       82.71     82.71 o 
  -9   7  11        0.48       70.51     70.51 o 
  -8   7  11       46.69      131.75     62.16 o 
  -7   7  11      205.99      238.97     74.23 o 
  -6   7  11     1129.42     1464.80    122.72 o 
  -5   7  11      147.30      252.95     70.97 o 
  -4   7  11      118.52      144.79     43.07 o 
  -3   7  11      528.71      535.56     81.60 o 
  -2   7  11     2297.78     2187.05    143.62 o 
  -1   7  11      418.51      469.19     74.67 o 
   0   7  11      275.30      242.88     72.04 o 
   1   7  11      259.39      299.79     75.30 o 
   2   7  11        8.49       62.01     51.99 o 
   3   7  11     1354.25     1313.38    119.00 o 
   4   7  11      455.54      497.55     99.52 o 
   5   7  11       43.19       65.25     60.28 o 
   6   7  11      177.94      274.27     77.41 o 
   7   7  11       71.43      159.21     62.98 o 
   8   7  11      199.04      317.73     73.09 o 
   9   7  11      150.56      182.05     74.71 o 
  10   7  11      105.13      185.93     76.30 o 
  11   7  11        7.61       66.05     71.97 o 
  12   7  11        0.63       67.46     79.10 o 
  13   7  11       13.43       51.60     55.78 o 
  14   7  11       26.07       35.15     59.51 o 
  15   7  11       54.78      134.31     74.41 o 
  16   7  11        0.93       73.01     71.85 o 
  17   7  11       35.44       37.23     69.56 o 
  18   7  11       36.91      141.94     75.13 o 
  19   7  11        0.01       67.22     63.03 o 
  20   7  11        0.01       68.13     68.13 o 
 -22   8  11       69.97      250.38     74.86 o 
 -21   8  11       83.38       79.68     79.68 o 
 -20   8  11       39.39      159.22     83.91 o 
 -19   8  11       13.01       26.32     84.61 o 
 -18   8  11      144.95      269.15     71.02 o 
 -17   8  11       59.03       68.72     73.88 o 
 -16   8  11      174.21       59.43     88.64 o 
 -15   8  11      208.43      201.35     89.59 o 
 -14   8  11       46.57      207.42     67.90 o 
 -13   8  11      139.00      328.37     71.59 o 
 -12   8  11       61.94        8.13     79.23 o 
 -11   8  11       15.73      193.45     65.47 o 
 -10   8  11      112.63       95.97     61.98 o 
  -9   8  11      159.59      103.19     85.13 o 
  -8   8  11      291.86      267.71     87.73 o 
  -7   8  11       28.56       15.58     64.29 o 
  -6   8  11       91.67      115.52     71.79 o 
  -5   8  11      185.04      143.92     93.05 o 
  -4   8  11        0.87       44.58     68.12 o 
  -3   8  11       39.01       72.95     68.40 o 
  -2   8  11      395.15      388.70     78.83 o 
  -1   8  11        0.31       21.46     64.49 o 
   0   8  11      641.97      683.10     89.50 o 
   1   8  11     1162.36     1288.26    128.69 o 
   2   8  11        4.53       29.18     61.09 o 
   3   8  11      118.45      125.66     72.04 o 
   4   8  11      331.52      421.35     90.90 o 
   5   8  11       31.85       69.19     71.66 o 
   6   8  11        9.09       15.68     73.79 o 
   7   8  11        3.98       24.14     75.10 o 
   8   8  11      579.08      649.93    112.50 o 
   9   8  11       22.00       58.85     68.74 o 
  10   8  11        3.81       17.12     68.59 o 
  11   8  11        0.42        8.70     80.59 o 
  12   8  11       69.46       26.69     82.98 o 
  13   8  11      174.49      425.83     98.79 o 
  14   8  11       63.38      147.42     58.27 o 
  15   8  11        0.55       18.74     70.10 o 
  16   8  11        0.03       85.61     88.71 o 
  17   8  11       43.03       38.57     93.54 o 
 -18   9  11      170.79      180.35     74.35 o 
 -17   9  11        8.09        8.96     70.04 o 
 -16   9  11        1.00       88.56     88.56 o 
 -15   9  11      336.37      327.10     97.28 o 
 -14   9  11      131.87       52.70     91.21 o 
 -13   9  11        2.34       83.12     83.12 o 
 -12   9  11       93.00       86.63     69.28 o 
 -11   9  11        5.40       69.97     69.97 o 
 -10   9  11      133.89       77.07     85.16 o 
  -9   9  11      219.69      297.83     88.04 o 
  -8   9  11       17.47       25.34     63.79 o 
  -7   9  11        3.30       33.50     67.00 o 
  -6   9  11        6.16       78.53     78.53 o 
  -5   9  11        5.26       24.41     67.60 o 
  -4   9  11       83.47      151.65     78.58 o 
  -3   9  11       95.58      132.99     63.05 o 
  -2   9  11        6.57       23.11     48.13 o 
  -1   9  11       32.50       30.56     63.03 o 
   0   9  11        6.08       63.04     63.04 o 
   1   9  11        1.66        0.00     59.35 o 
   2   9  11       31.45       23.11     79.02 o 
   3   9  11        0.01       54.54     65.67 o 
   4   9  11        8.64      103.11     61.95 o 
   5   9  11       56.77       81.12     76.03 o 
   6   9  11        1.46       49.85     76.17 o 
   7   9  11      271.61      400.14     97.45 o 
   8   9  11        7.92        8.69     87.53 o 
   9   9  11       19.49      169.07     82.05 o 
  10   9  11       77.13      154.18     76.45 o 
  11   9  11       65.51      156.98     84.06 o 
  12   9  11       24.85       28.18     70.80 o 
  13   9  11       20.67       19.01     67.37 o 
 -13  10  11        5.55       64.46     55.97 o 
 -12  10  11        0.57       73.41     73.41 o 
 -11  10  11        4.90       54.85     77.61 o 
 -10  10  11        4.88       36.47     78.42 o 
  -9  10  11        6.08       45.43     74.34 o 
  -8  10  11        0.98        9.06     69.39 o 
  -7  10  11       17.20       26.86     77.55 o 
  -6  10  11        0.15       35.41     70.82 o 
  -5  10  11       16.55       43.51     76.37 o 
  -4  10  11        3.35        8.54     65.52 o 
  -3  10  11        4.89        8.37     58.46 o 
  -2  10  11       22.31       40.97     74.70 o 
  -1  10  11        2.49       48.67     71.61 o 
   0  10  11        1.08       32.27     79.92 o 
   1  10  11        0.76      112.93     60.37 o 
   2  10  11        7.73       74.52     74.52 o 
   3  10  11       72.53      146.83     79.92 o 
   4  10  11       40.47       66.35     68.44 o 
   5  10  11       10.75       42.50     75.49 o 
   6  10  11        7.18        0.00     70.86 o 
   7  10  11      149.61      170.08     93.49 o 
 -32   0  12      129.99      143.58     64.68 o 
 -31   0  12      256.26      182.39     87.51 o 
 -30   0  12      742.83      617.16    121.87 o 
 -29   0  12      902.64      925.01    123.39 o 
 -28   0  12       29.26       18.49     79.50 o 
 -27   0  12       21.60       45.99     83.70 o 
 -26   0  12      492.53      536.98    113.31 o 
 -25   0  12     1258.57      880.48    121.24 o 
 -24   0  12      441.03      477.49     96.90 o 
 -23   0  12      193.11      182.31     88.93 o 
 -22   0  12       74.26       59.49     78.43 o 
 -21   0  12       29.18      108.14     81.97 o 
 -20   0  12      921.71      723.49    115.80 o 
 -19   0  12      430.01      428.70     80.14 o 
 -18   0  12      170.41       62.03     85.67 o 
 -17   0  12       30.26       22.73     65.59 o 
 -16   0  12      568.24      459.24     85.72 o 
 -15   0  12      539.15      645.52     88.53 o 
 -14   0  12     2088.12     1941.57    141.03 o 
 -13   0  12     3043.68     2487.13    158.02 o 
 -12   0  12     2522.37     2276.16    146.95 o 
 -11   0  12     4515.15     4848.32    197.99 o 
 -10   0  12     1194.52     1058.11     97.45 o 
  -9   0  12     1280.48     1158.39    108.93 o 
  -8   0  12    14654.19    14733.70    333.60 o 
  -7   0  12     5029.33     5234.08    199.01 o 
  -6   0  12      135.43      267.73     73.30 o 
  -5   0  12      436.01      446.49     72.00 o 
  -4   0  12     8215.75     8585.42    253.68 o 
  -3   0  12     9020.64     8971.19    253.60 o 
  -2   0  12      310.06      286.27     74.22 o 
  -1   0  12     1199.87     1164.08     96.03 o 
   0   0  12       38.16       31.84     53.56 o 
   1   0  12      871.10      663.87     98.11 o 
   2   0  12     5628.36     5388.16    210.18 o 
   3   0  12       65.55      116.01     59.10 o 
   4   0  12      350.51      415.53     63.00 o 
   5   0  12      357.18      426.80     71.67 o 
   6   0  12      429.00      573.56     75.48 o 
   7   0  12       36.67       34.05     68.33 o 
   8   0  12        3.33       69.56     50.14 o 
   9   0  12     1787.53     1191.89    107.57 o 
  10   0  12      753.48      477.09     80.02 o 
  11   0  12     3327.37     2976.29    135.33 o 
  12   0  12     2518.51     2279.48    157.32 o 
  13   0  12     1352.73      927.68    113.76 o 
  14   0  12       31.81       41.66     61.87 o 
  15   0  12      363.17      414.37     73.23 o 
  16   0  12      227.07      294.75     86.15 o 
  17   0  12      252.03      378.81     95.51 o 
  18   0  12     1742.92     1928.18    166.48 o 
  19   0  12     2223.09     1842.01    172.54 o 
  20   0  12     1508.90     1339.21    144.95 o 
  21   0  12      508.98      489.97    110.85 o 
  22   0  12       49.72       10.64     91.33 o 
  23   0  12        0.29      109.07     69.03 o 
  24   0  12      165.69       77.73    102.41 o 
  25   0  12       66.24       67.50     87.18 o 
  26   0  12        1.35       86.35     86.35 o 
  27   0  12      172.83      261.52     91.62 o 
 -32   1  12      117.88      161.99     69.38 o 
 -31   1  12       51.25       67.93     75.80 o 
 -30   1  12       32.25       29.47     74.03 o 
 -29   1  12        4.52       49.30     63.09 o 
 -28   1  12      132.98      157.57    101.41 o 
 -27   1  12      268.74       97.94     97.94 o 
 -26   1  12       70.65       29.06     76.93 o 
 -25   1  12      477.29      516.40    109.85 o 
 -24   1  12       53.18       37.62     91.10 o 
 -23   1  12        0.03       36.87     73.75 o 
 -22   1  12      271.78      188.64     92.05 o 
 -21   1  12     1099.01     1447.95    132.80 o 
 -20   1  12      601.12      507.34    101.48 o 
 -19   1  12        0.75       57.33     62.92 o 
 -18   1  12      464.27      499.42     96.17 o 
 -17   1  12       70.74       30.69     74.40 o 
 -16   1  12      479.34      372.00    109.93 o 
 -15   1  12     2552.68     2730.04    160.24 o 
 -14   1  12      353.62      308.97     69.53 o 
 -13   1  12       21.91       34.26     46.87 o 
 -12   1  12       48.55       13.33     62.06 o 
 -11   1  12      228.08      314.19     64.11 o 
 -10   1  12       33.99       51.37     59.59 o 
  -9   1  12      447.27      656.63     83.77 o 
  -8   1  12     2071.58     2154.59    129.85 o 
  -7   1  12     5812.13     5732.04    205.85 o 
  -6   1  12       17.42       83.91     55.55 o 
  -5   1  12      709.73      819.30     97.05 o 
  -4   1  12       10.73       23.25     47.97 o 
  -3   1  12       63.86        5.76     42.85 o 
  -2   1  12     2609.91     2131.26    134.37 o 
  -1   1  12      685.46      489.08     82.66 o 
   0   1  12      105.50       29.96     54.69 o 
   1   1  12      609.56      482.02     67.09 o 
   2   1  12       15.57       49.46     43.74 o 
   3   1  12     1020.54      988.58    102.03 o 
   4   1  12      135.90      177.33     59.38 o 
   5   1  12      955.86     1047.49    105.81 o 
   6   1  12       33.77       45.73     60.25 o 
   7   1  12        2.40       13.31     53.34 o 
   8   1  12        4.04       34.09     60.59 o 
   9   1  12      739.35      594.12     93.99 o 
  10   1  12     1963.94     1866.64    143.25 o 
  11   1  12      466.35      376.74     99.95 o 
  12   1  12      344.31      426.41     93.84 o 
  13   1  12      565.28      550.14     95.64 o 
  14   1  12       33.74       56.84     72.17 o 
  15   1  12      188.59      201.43     84.74 o 
  16   1  12        0.09       17.30     74.56 o 
  17   1  12       14.49      170.32     69.96 o 
  18   1  12      252.16      286.80    104.26 o 
  19   1  12        5.88        9.51     78.13 o 
  20   1  12        0.35        0.00     76.09 o 
  21   1  12        8.65       50.50     86.18 o 
  22   1  12        4.61       62.07     75.93 o 
  23   1  12      328.29      316.66     93.26 o 
  24   1  12       48.78        0.00     83.23 o 
  25   1  12        8.86       21.76     78.40 o 
  26   1  12       44.00       92.42     92.42 o 
  27   1  12       54.98       77.00     93.95 o 
 -31   2  12        0.35       48.92     83.60 o 
 -30   2  12        4.77       88.83     66.17 o 
 -29   2  12       65.48       69.26     91.18 o 
 -28   2  12        8.21       29.60     61.55 o 
 -27   2  12      147.87       48.85     62.57 o 
 -26   2  12        4.11       48.14     77.72 o 
 -25   2  12        1.74       28.41     67.62 o 
 -24   2  12      142.90      185.24     72.96 o 
 -23   2  12      296.48      262.01    103.38 o 
 -22   2  12      619.26      703.45    101.83 o 
 -21   2  12     1319.63     1161.35    136.59 o 
 -20   2  12      108.37      215.28     68.32 o 
 -19   2  12      409.99      329.08     58.39 o 
 -18   2  12      201.39       93.29     91.32 o 
 -17   2  12      226.01      195.93     79.00 o 
 -16   2  12       19.70      146.22     48.49 o 
 -15   2  12       73.02      113.56     77.16 o 
 -14   2  12        1.79      124.32     53.54 o 
 -13   2  12     1938.81     2142.57    143.86 o 
 -12   2  12      463.11      441.24     79.28 o 
 -11   2  12       15.81       19.32     46.12 o 
 -10   2  12      156.02      177.47     61.47 o 
  -9   2  12       32.39       24.95     54.34 o 
  -8   2  12       35.36        6.19     56.58 o 
  -7   2  12       54.47       78.36     53.56 o 
  -6   2  12     1602.52     1505.45    112.72 o 
  -5   2  12       23.60        5.86     53.08 o 
  -4   2  12      896.83      763.08     80.99 o 
  -3   2  12     1671.05     1600.09    111.42 o 
  -2   2  12       54.65       11.38     53.03 o 
  -1   2  12      901.16      781.91     85.76 o 
   0   2  12        2.50       48.62     48.62 o 
   1   2  12      105.47      108.20     46.62 o 
   2   2  12      377.29      391.16     72.82 o 
   3   2  12     1593.86     1296.25    117.50 o 
   4   2  12     1134.09      736.51     82.26 o 
   5   2  12        7.16       51.15     60.00 o 
   6   2  12      180.32      195.48     69.56 o 
   7   2  12      632.84      605.06     86.43 o 
   8   2  12       16.83        6.78     61.98 o 
   9   2  12       65.55       55.69     54.82 o 
  10   2  12      664.22      829.17     99.58 o 
  11   2  12      408.16      440.90     91.78 o 
  12   2  12     1239.51     1240.43    123.36 o 
  13   2  12      141.44       70.19     84.36 o 
  14   2  12        4.57       24.09     50.22 o 
  15   2  12      542.47      448.15    101.60 o 
  16   2  12       95.19      128.44     74.17 o 
  17   2  12        7.57      106.08     71.83 o 
  18   2  12      134.78       27.38     72.32 o 
  19   2  12        9.38       28.20     81.31 o 
  20   2  12      788.00      800.75    129.04 o 
  21   2  12        0.13       49.52     69.32 o 
  22   2  12       22.32        0.00     74.37 o 
  23   2  12      412.28      351.15    100.14 o 
  24   2  12       27.88      104.95     79.97 o 
  25   2  12       19.48       21.19     75.12 o 
  26   2  12       25.40      139.07     70.11 o 
 -31   3  12      225.87      310.96     71.13 o 
 -30   3  12        2.04       84.31     84.31 o 
 -29   3  12        3.00       38.42     67.94 o 
 -28   3  12      289.44      499.18     90.08 o 
 -27   3  12        1.94       28.61     75.71 o 
 -26   3  12      152.03      226.60     95.37 o 
 -25   3  12       36.43       46.48     90.57 o 
 -24   3  12        0.58       27.32     72.46 o 
 -23   3  12      310.45      231.97     93.63 o 
 -22   3  12       36.90        8.67     80.25 o 
 -21   3  12      390.16      237.35     76.75 o 
 -20   3  12      350.06      321.39    105.88 o 
 -19   3  12      377.01      448.20     88.37 o 
 -18   3  12       27.18       93.27     76.14 o 
 -17   3  12      557.40      566.12     91.53 o 
 -16   3  12        1.43       44.00     71.91 o 
 -15   3  12        0.46       57.09     62.21 o 
 -14   3  12     1770.61     1921.32    128.72 o 
 -13   3  12      696.91      639.27     93.70 o 
 -12   3  12      935.51      705.84    105.25 o 
 -11   3  12      929.75      999.78    104.40 o 
 -10   3  12     1365.82     1387.68    117.78 o 
  -9   3  12     2600.50     2593.15    147.22 o 
  -8   3  12      575.48      622.88     88.49 o 
  -7   3  12      183.88      220.64     58.14 o 
  -6   3  12      193.52      234.94     59.95 o 
  -5   3  12     2290.94     2271.78    133.60 o 
  -4   3  12      187.34       75.73     60.75 o 
  -3   3  12       69.55        5.81     56.86 o 
  -2   3  12       43.99       69.34     37.43 o 
  -1   3  12     1596.13     1618.30    111.04 o 
   0   3  12     1087.15     1135.90     98.62 o 
   1   3  12      166.11      187.90     55.91 o 
   2   3  12      886.67      598.31     95.80 o 
   3   3  12      708.48      670.95     95.74 o 
   4   3  12      242.82      178.53     80.62 o 
   5   3  12     1686.94     1661.22    131.75 o 
   6   3  12      578.20      436.45     93.05 o 
   7   3  12      191.18      256.49     74.60 o 
   8   3  12     5507.79     5217.39    215.18 o 
   9   3  12     3432.13     3419.43    178.76 o 
  10   3  12      131.33      137.65     83.54 o 
  11   3  12       97.77       74.36     72.07 o 
  12   3  12     1086.39      909.32    125.36 o 
  13   3  12       12.28      102.16     64.31 o 
  14   3  12      148.75       97.09     74.22 o 
  15   3  12        8.52        8.33     75.96 o 
  16   3  12     1983.97     2138.12    166.33 o 
  17   3  12       36.26       87.04     87.04 o 
  18   3  12      116.08        9.08     97.59 o 
  19   3  12      181.55      149.63     90.66 o 
  20   3  12       68.62      105.53     77.34 o 
  21   3  12      240.78      294.62     96.20 o 
  22   3  12        3.07        0.00     81.44 o 
  23   3  12      560.40      622.72    109.48 o 
  24   3  12       54.69      103.59    103.59 o 
  25   3  12       14.48      146.33     82.30 o 
 -30   4  12        0.07       18.53     76.28 o 
 -29   4  12       12.90       65.44     79.88 o 
 -28   4  12        0.01       46.95     76.80 o 
 -27   4  12        7.88       28.09     58.53 o 
 -26   4  12       24.70       88.75     88.75 o 
 -25   4  12      103.71       92.51     92.51 o 
 -24   4  12      117.56      126.86     81.08 o 
 -23   4  12       33.59       71.23     70.06 o 
 -22   4  12       22.72      104.51     67.51 o 
 -21   4  12        6.20       34.01     77.13 o 
 -20   4  12      400.00      315.57     93.96 o 
 -19   4  12      198.29      218.48     82.90 o 
 -18   4  12      356.98      425.63     92.61 o 
 -17   4  12       47.12        7.72     68.25 o 
 -16   4  12      374.82      389.26     89.23 o 
 -15   4  12        8.22       65.79     76.95 o 
 -14   4  12       18.00       76.26     76.26 o 
 -13   4  12     1503.92     1356.32    123.93 o 
 -12   4  12      352.75      329.26     95.08 o 
 -11   4  12     3237.22     3021.40    163.30 o 
 -10   4  12      143.58      159.34     65.08 o 
  -9   4  12       90.71      130.97     66.71 o 
  -8   4  12     1076.81     1051.84    108.52 o 
  -7   4  12       89.44      235.12     60.66 o 
  -6   4  12      537.36      618.45     77.30 o 
  -5   4  12      948.71     1036.75     97.54 o 
  -4   4  12     2715.09     2653.99    147.96 o 
  -3   4  12      644.43      745.59     79.79 o 
  -2   4  12        2.82       47.65     53.97 o 
  -1   4  12        2.25      102.15     48.44 o 
   0   4  12       12.93       85.53     54.58 o 
   1   4  12     1379.11     1393.24    116.37 o 
   2   4  12      183.03      215.30     65.22 o 
   3   4  12       54.01       64.43     49.06 o 
   4   4  12      123.15       69.72     69.72 o 
   5   4  12       67.24       73.51     51.35 o 
   6   4  12     3706.10     3728.64    183.03 o 
   7   4  12     2055.12     1976.40    146.96 o 
   8   4  12        6.67       42.66     65.16 o 
   9   4  12       35.32       21.77     65.42 o 
  10   4  12        1.74       44.72     65.76 o 
  11   4  12       61.34       83.94     64.35 o 
  12   4  12      714.98      775.33    105.92 o 
  13   4  12        1.83       40.17     74.16 o 
  14   4  12      135.65      255.99     83.81 o 
  15   4  12      312.50      381.90    104.97 o 
  16   4  12     1234.50     1107.33    145.12 o 
  17   4  12        1.06       35.81     68.22 o 
  18   4  12      366.72      404.35     93.72 o 
  19   4  12       40.50       84.78     84.78 o 
  20   4  12        0.02       77.07     72.07 o 
  21   4  12      215.06      393.57    101.27 o 
  22   4  12       50.35       70.16     92.40 o 
  23   4  12      170.32      233.92    108.14 o 
  24   4  12        0.62       82.27     99.72 o 
 -28   5  12      114.30      193.26     82.87 o 
 -27   5  12       59.52       36.97     91.41 o 
 -26   5  12       70.66       55.33     78.19 o 
 -25   5  12       73.50        9.12     62.82 o 
 -24   5  12       17.52        9.02     82.55 o 
 -23   5  12       48.59      116.16     69.79 o 
 -22   5  12       37.96       70.28     72.44 o 
 -21   5  12        3.83      146.65     66.23 o 
 -20   5  12     1250.80     1419.37    143.43 o 
 -19   5  12      538.07      810.08    107.79 o 
 -18   5  12      290.40      339.45     76.66 o 
 -17   5  12      107.75      245.04     80.17 o 
 -16   5  12      285.97      332.46     76.10 o 
 -15   5  12       46.44        7.56     67.25 o 
 -14   5  12       13.86      140.93     60.71 o 
 -13   5  12     1130.82      925.13    117.23 o 
 -12   5  12      750.57      759.44    117.25 o 
 -11   5  12      442.62      247.01     87.92 o 
 -10   5  12     1112.92      856.43    117.58 o 
  -9   5  12      381.50      213.07     98.38 o 
  -8   5  12     1083.36     1241.39    110.86 o 
  -7   5  12        1.37       13.40     59.75 o 
  -6   5  12      480.58      401.03     88.45 o 
  -5   5  12       12.14       12.94     65.83 o 
  -4   5  12       48.08        6.33     61.81 o 
  -3   5  12     1299.04     1245.45    115.87 o 
  -2   5  12        8.66       24.93     49.86 o 
  -1   5  12       41.72       75.27     57.52 o 
   0   5  12       11.01       25.43     58.96 o 
   1   5  12        9.73       45.27     63.05 o 
   2   5  12        1.23        6.61     58.49 o 
   3   5  12     1037.97     1118.50    106.08 o 
   4   5  12        9.13      163.73     60.27 o 
   5   5  12       85.63       76.55     67.88 o 
   6   5  12     1012.20      895.17    120.60 o 
   7   5  12       88.82      275.70     59.87 o 
   8   5  12      172.14      200.14     69.10 o 
   9   5  12      345.11      341.04     95.51 o 
  10   5  12      742.34      867.89    103.36 o 
  11   5  12        2.85      134.82     57.67 o 
  12   5  12       18.44        0.00     68.88 o 
  13   5  12      153.23      274.34     82.77 o 
  14   5  12      125.80      255.52     80.81 o 
  15   5  12       33.36      130.92     65.95 o 
  16   5  12       80.38        8.93     76.35 o 
  17   5  12      125.61      100.68     73.84 o 
  18   5  12      249.24      243.49     86.88 o 
  19   5  12      407.74      401.93    109.95 o 
  20   5  12       41.50       97.60     94.59 o 
  21   5  12       28.42       89.37     86.03 o 
  22   5  12      121.70      131.03     92.90 o 
  23   5  12       38.19      183.51     82.78 o 
 -27   6  12       25.13      100.31     62.55 o 
 -26   6  12       47.91       18.32     87.84 o 
 -25   6  12      268.52      155.51    102.22 o 
 -24   6  12       36.46       27.26     72.24 o 
 -23   6  12        0.86      144.34     52.59 o 
 -22   6  12       13.75       87.84     87.84 o 
 -21   6  12       20.06        8.84     75.15 o 
 -20   6  12      119.65        8.65     91.98 o 
 -19   6  12       31.41        0.00     75.10 o 
 -18   6  12       12.86       16.70     74.71 o 
 -17   6  12      533.32      672.28    101.77 o 
 -16   6  12      359.49      346.09     98.92 o 
 -15   6  12      597.36      672.23     95.26 o 
 -14   6  12        6.45       93.32     68.68 o 
 -13   6  12        0.12       30.65     57.34 o 
 -12   6  12        7.40       68.01     62.73 o 
 -11   6  12       64.77      141.67     73.43 o 
 -10   6  12        4.25       71.06     71.06 o 
  -9   6  12       69.68        7.31     73.91 o 
  -8   6  12       39.14       59.78     59.78 o 
  -7   6  12      516.70      759.58     98.17 o 
  -6   6  12      790.29      893.96    108.61 o 
  -5   6  12      107.06       41.13     69.22 o 
  -4   6  12        6.66       26.94     51.25 o 
  -3   6  12        1.85       33.15     65.31 o 
  -2   6  12      406.56      362.29     85.65 o 
  -1   6  12      118.08      237.87     70.54 o 
   0   6  12      605.52      547.79     89.16 o 
   1   6  12       19.50       54.20     61.35 o 
   2   6  12      138.04      137.79     72.28 o 
   3   6  12      647.47      547.04    101.66 o 
   4   6  12      144.71      128.69     58.09 o 
   5   6  12     1152.53     1241.09    129.35 o 
   6   6  12       15.18       37.25     77.14 o 
   7   6  12       64.69      144.83     65.13 o 
   8   6  12      200.83      280.35     76.27 o 
   9   6  12       36.45       47.72     75.49 o 
  10   6  12       61.56      138.14     79.15 o 
  11   6  12       25.09        8.27     80.94 o 
  12   6  12        8.57      101.73     62.31 o 
  13   6  12       34.45       78.00     78.00 o 
  14   6  12       11.13       83.53     83.53 o 
  15   6  12        0.34       36.14     68.89 o 
  16   6  12        0.35      101.61     74.44 o 
  17   6  12       28.49       84.85     87.92 o 
  18   6  12       14.90       67.28     84.26 o 
  19   6  12        9.66       29.33     69.82 o 
  20   6  12      156.88      248.40     84.85 o 
  21   6  12        1.92       76.03     76.03 o 
 -24   7  12       32.91      137.23     82.30 o 
 -23   7  12       13.13       54.70     80.55 o 
 -22   7  12       32.76       81.58     78.55 o 
 -21   7  12        4.37       17.95     71.91 o 
 -20   7  12      159.18      204.49     86.62 o 
 -19   7  12       76.67       87.79     87.79 o 
 -18   7  12      341.16      329.19    100.29 o 
 -17   7  12        0.02       51.21     62.77 o 
 -16   7  12      106.25      109.48     74.86 o 
 -15   7  12      185.99      265.70     74.27 o 
 -14   7  12        4.80       32.79     84.38 o 
 -13   7  12      170.21        0.00     84.12 o 
 -12   7  12      113.34      264.01     74.64 o 
 -11   7  12        2.07       39.61     67.69 o 
 -10   7  12       46.42      101.93     79.55 o 
  -9   7  12       65.45      147.46     63.57 o 
  -8   7  12      457.67      376.26    109.94 o 
  -7   7  12      295.70      325.87     87.40 o 
  -6   7  12       84.04       14.93     67.59 o 
  -5   7  12      319.59      446.60     88.15 o 
  -4   7  12       18.97       14.40     66.53 o 
  -3   7  12       19.51       91.81     60.35 o 
  -2   7  12       57.95      132.90     62.17 o 
  -1   7  12       20.45        0.00     59.39 o 
   0   7  12      356.58      352.60     98.23 o 
   1   7  12        4.94       21.41     61.83 o 
   2   7  12       11.86       50.72     61.86 o 
   3   7  12      423.16      412.66     92.64 o 
   4   7  12      535.55      714.08     97.14 o 
   5   7  12      179.79      199.76     78.33 o 
   6   7  12       76.14      243.55     74.98 o 
   7   7  12       70.12       24.10     77.46 o 
   8   7  12        7.57       32.82     67.75 o 
   9   7  12       88.61       25.14     90.75 o 
  10   7  12        0.08        8.54     69.02 o 
  11   7  12       80.35      130.91     75.57 o 
  12   7  12      122.32       62.35     76.03 o 
  13   7  12      249.96      317.52     96.44 o 
  14   7  12        5.18       18.52     80.56 o 
  15   7  12       15.48       81.53     81.53 o 
  16   7  12        0.50       19.12     67.74 o 
  17   7  12       26.32       19.50     70.24 o 
  18   7  12       71.07       39.52     86.20 o 
  19   7  12       42.68      160.37     72.31 o 
 -21   8  12        0.72       36.75     76.81 o 
 -20   8  12        1.00      118.73     67.74 o 
 -19   8  12        5.64       63.51     63.51 o 
 -18   8  12        2.83       89.92     71.91 o 
 -17   8  12       79.48       26.69     85.87 o 
 -16   8  12      207.89       96.97     93.71 o 
 -15   8  12       19.72      165.91     74.62 o 
 -14   8  12        4.48        8.61     60.51 o 
 -13   8  12        6.61       76.16     76.16 o 
 -12   8  12        0.25      110.42     69.55 o 
 -11   8  12        0.82       33.65     75.34 o 
 -10   8  12      772.14      910.76    129.74 o 
  -9   8  12      107.80      198.84     78.56 o 
  -8   8  12      303.31      393.76     94.26 o 
  -7   8  12       82.69       24.35     75.61 o 
  -6   8  12       14.48       47.87     64.82 o 
  -5   8  12      287.32      375.80     93.92 o 
  -4   8  12      198.65      153.43     78.24 o 
  -3   8  12       71.16       22.61     72.67 o 
  -2   8  12        0.92       64.88     64.88 o 
  -1   8  12       45.29       59.33     77.80 o 
   0   8  12       36.10      104.29     71.50 o 
   1   8  12       70.81       60.14     69.74 o 
   2   8  12       28.28        7.61     81.01 o 
   3   8  12       68.03       61.94     71.76 o 
   4   8  12       14.03       67.92     67.92 o 
   5   8  12      328.52      371.78     87.76 o 
   6   8  12       96.45       82.77     72.16 o 
   7   8  12        0.04      152.59     74.81 o 
   8   8  12        0.35        0.00     79.45 o 
   9   8  12        2.92       26.59     79.69 o 
  10   8  12       20.50       36.06     80.71 o 
  11   8  12       91.14       91.93     83.24 o 
  12   8  12       43.36        9.39     86.23 o 
  13   8  12       30.91       89.77     89.77 o 
  14   8  12       98.16       19.33     89.62 o 
  15   8  12        4.07       91.50     91.50 o 
  16   8  12        1.33       79.60     83.24 o 
 -17   9  12      103.36      120.44     85.39 o 
 -16   9  12        8.71       64.50     68.34 o 
 -15   9  12       77.86      174.04     67.94 o 
 -14   9  12       99.17      163.95     77.27 o 
 -13   9  12        0.02       85.83     85.83 o 
 -12   9  12        2.89       71.95     84.37 o 
 -11   9  12        3.37      143.16     77.96 o 
 -10   9  12        1.01       53.36     75.47 o 
  -9   9  12        0.15       17.62     63.65 o 
  -8   9  12       17.02       35.03     65.55 o 
  -7   9  12        4.61      121.14     68.10 o 
  -6   9  12        8.52       25.58     73.80 o 
  -5   9  12        0.90       78.39     78.39 o 
  -4   9  12      160.81      220.92     83.83 o 
  -3   9  12       87.64       24.09     72.19 o 
  -2   9  12       40.51        0.00     67.03 o 
  -1   9  12        9.73       15.66     68.43 o 
   0   9  12        9.32       64.31     64.31 o 
   1   9  12       14.59       63.24     62.23 o 
   2   9  12        2.82        7.97     70.94 o 
   3   9  12        1.46       75.14     75.14 o 
   4   9  12      142.75      181.94     74.92 o 
   5   9  12       11.60       67.77     79.51 o 
   6   9  12       13.33       78.23     75.27 o 
   7   9  12       65.70       17.81     89.17 o 
   8   9  12        5.45       36.51     57.70 o 
   9   9  12        6.08       83.87     92.77 o 
  10   9  12        0.28        9.53     74.17 o 
  11   9  12        0.73        9.62     75.45 o 
 -10  10  12       17.19       47.08     82.69 o 
  -9  10  12        6.31       56.22     72.55 o 
  -8  10  12       18.82       37.15     73.15 o 
  -7  10  12       18.05       36.78     83.21 o 
  -6  10  12        9.54       36.24     77.88 o 
  -5  10  12        6.56       62.19     69.34 o 
  -4  10  12        0.66       78.13     83.74 o 
  -3  10  12       58.09       33.98     81.45 o 
  -2  10  12       15.65       91.84     70.36 o 
  -1  10  12       39.60       16.50     77.55 o 
   0  10  12      140.65      140.08     82.77 o 
   1  10  12       11.56       41.28     73.37 o 
   2  10  12       28.80       33.26     68.58 o 
   3  10  12       16.38      101.16     71.52 o 
   4  10  12       16.28       34.38     74.02 o 
 -31   1  13       56.07       69.88     74.02 o 
 -30   1  13      164.88      282.87     84.48 o 
 -29   1  13      216.28      294.86     92.61 o 
 -28   1  13       92.43      142.54     91.03 o 
 -27   1  13      102.84      131.81     86.65 o 
 -26   1  13       55.21       20.18     86.51 o 
 -25   1  13       21.98       69.66     96.99 o 
 -24   1  13      576.33      490.08    116.00 o 
 -23   1  13       39.38       19.23     72.13 o 
 -22   1  13      157.82      207.17     88.33 o 
 -21   1  13      286.33      375.89     80.45 o 
 -20   1  13       95.26       26.70     80.20 o 
 -19   1  13      213.15      242.67    105.37 o 
 -18   1  13     1323.34     1237.78    129.64 o 
 -17   1  13      616.11      695.81    111.93 o 
 -16   1  13      244.19      262.82     83.93 o 
 -15   1  13     1854.98     1793.20    150.30 o 
 -14   1  13       35.45       15.12     73.53 o 
 -13   1  13      165.22       88.89     65.52 o 
 -12   1  13       82.86      108.93     57.71 o 
 -11   1  13     1281.67     1426.94    121.53 o 
 -10   1  13      411.78      456.10     85.66 o 
  -9   1  13     1557.82     1657.48    133.19 o 
  -8   1  13       39.71       88.41     66.89 o 
  -7   1  13      174.82      147.10     60.56 o 
  -6   1  13      343.28      262.84     65.68 o 
  -5   1  13      218.16      180.98     71.98 o 
  -4   1  13     5441.72     5511.02    207.96 o 
  -3   1  13      251.45      324.35     75.47 o 
  -2   1  13       94.35      134.31     53.13 o 
  -1   1  13      581.75      622.40     89.82 o 
   0   1  13      259.80      171.60     69.26 o 
   1   1  13     1322.65     1194.76    114.72 o 
   2   1  13     2013.61     1845.94    128.32 o 
   3   1  13        1.32       63.99     63.99 o 
   4   1  13       20.89       41.96     56.70 o 
   5   1  13     2037.70     2081.68    147.19 o 
   6   1  13       60.68        0.00     65.89 o 
   7   1  13      492.39      446.33     88.07 o 
   8   1  13       33.76        7.44     67.96 o 
   9   1  13       16.84       22.89     66.07 o 
  10   1  13      490.74      421.50     95.56 o 
  11   1  13       55.70       80.10     72.52 o 
  12   1  13      181.69      287.76     77.53 o 
  13   1  13       10.62      109.89     69.24 o 
  14   1  13      564.55      513.73    104.16 o 
  15   1  13     1367.09     1444.03    142.06 o 
  16   1  13       42.09        9.28     88.13 o 
  17   1  13       12.82        9.48     65.22 o 
  18   1  13      568.03      303.73     93.48 o 
  19   1  13      546.57      574.33    117.12 o 
  20   1  13      115.26        0.00     94.77 o 
  21   1  13       15.61       10.64     99.92 o 
  22   1  13      763.11      443.84     98.67 o 
  23   1  13        5.83       11.07     72.34 o 
  24   1  13        7.75       22.35     88.11 o 
  25   1  13        2.25       56.57     79.20 o 
 -31   2  13       16.53       10.07     92.56 o 
 -30   2  13      523.93      598.64    116.14 o 
 -29   2  13        0.85       87.05     87.05 o 
 -28   2  13        0.07       40.70     73.37 o 
 -27   2  13      197.38      272.70    100.50 o 
 -26   2  13      494.98      598.80    117.19 o 
 -25   2  13      531.77      638.53    109.81 o 
 -24   2  13       89.67      183.02     94.85 o 
 -23   2  13       14.51       71.72     71.72 o 
 -22   2  13      743.59      735.59    124.00 o 
 -21   2  13      100.73      116.45     81.12 o 
 -20   2  13      445.48      348.54     89.69 o 
 -19   2  13      765.91      770.90    117.65 o 
 -18   2  13       69.46      131.82     62.68 o 
 -17   2  13      571.54      721.04    101.96 o 
 -16   2  13     1652.62     1575.51    139.99 o 
 -15   2  13     2284.08     1817.30    144.12 o 
 -14   2  13      989.01      950.63    103.46 o 
 -13   2  13      143.18      210.70     63.81 o 
 -12   2  13      103.69       14.26     74.70 o 
 -11   2  13      905.63      847.09     94.20 o 
 -10   2  13     1801.30     1639.18    122.41 o 
  -9   2  13     2335.97     2325.58    146.88 o 
  -8   2  13     1056.41      880.90    105.92 o 
  -7   2  13      217.55      150.96     69.74 o 
  -6   2  13      479.55      541.72     83.54 o 
  -5   2  13     7704.31     6954.99    227.64 o 
  -4   2  13     1329.56     1326.41    108.78 o 
  -3   2  13      114.11       31.08     72.87 o 
  -2   2  13        0.06       31.28     52.69 o 
  -1   2  13      431.38      259.59     75.79 o 
   0   2  13      208.90      154.84     67.02 o 
   1   2  13     1603.82     1446.70    122.33 o 
   2   2  13      106.87       73.62     63.10 o 
   3   2  13      514.85      387.69     88.90 o 
   4   2  13      326.42      373.04     73.74 o 
   5   2  13      458.71      463.31     84.29 o 
   6   2  13      408.83      406.99     84.81 o 
   7   2  13      130.40       58.23     60.00 o 
   8   2  13      124.03       89.07     74.91 o 
   9   2  13      168.48      136.44     66.96 o 
  10   2  13       37.61      108.56     66.74 o 
  11   2  13       31.09       23.86     79.13 o 
  12   2  13       35.55        8.19     59.38 o 
  13   2  13      516.66      377.29     99.52 o 
  14   2  13      173.53      198.23     69.52 o 
  15   2  13      267.88       44.31     89.17 o 
  16   2  13      218.71      145.94     88.48 o 
  17   2  13      170.16      178.34     76.84 o 
  18   2  13       31.57       48.20     91.05 o 
  19   2  13      713.98      891.85    121.35 o 
  20   2  13       29.25       91.44     80.67 o 
  21   2  13      276.36      311.84     95.30 o 
  22   2  13      139.99      254.57     68.80 o 
  23   2  13        6.51       53.99     80.07 o 
  24   2  13        0.04       43.77     91.52 o 
  25   2  13        0.57       93.04     93.04 o 
 -30   3  13       19.48       80.27     80.27 o 
 -29   3  13       13.60      108.68     86.70 o 
 -28   3  13       24.53       49.48     80.95 o 
 -27   3  13        0.04        0.00     76.29 o 
 -26   3  13        5.00       19.54     80.53 o 
 -25   3  13      114.91       19.22     92.42 o 
 -24   3  13        8.75       18.90     82.59 o 
 -23   3  13       90.42       83.65     80.48 o 
 -22   3  13       43.53       27.23     93.15 o 
 -21   3  13       24.44       71.01     62.70 o 
 -20   3  13      765.78      735.17     97.50 o 
 -19   3  13      361.88      497.14     96.44 o 
 -18   3  13      383.76      459.68     97.16 o 
 -17   3  13       56.33       73.79     73.79 o 
 -16   3  13      127.73      132.64     65.69 o 
 -15   3  13     1171.18      982.55    118.72 o 
 -14   3  13     4972.70     4767.65    220.97 o 
 -13   3  13      661.19      846.73    107.77 o 
 -12   3  13        0.31      150.51     54.13 o 
 -11   3  13     5092.80     4220.85    201.12 o 
 -10   3  13      385.57      457.89     94.58 o 
  -9   3  13        6.98       65.57     65.57 o 
  -8   3  13     6798.16     6587.48    238.98 o 
  -7   3  13       46.55       66.13     57.68 o 
  -6   3  13        0.65       58.11     58.11 o 
  -5   3  13        1.89       56.43     56.43 o 
  -4   3  13       68.18       18.85     66.28 o 
  -3   3  13       22.33       12.53     53.76 o 
  -2   3  13       54.78       43.85     43.85 o 
  -1   3  13      545.40      525.83     83.28 o 
   0   3  13      262.13      290.20     64.20 o 
   1   3  13      727.96      638.07     89.97 o 
   2   3  13       40.35      107.31     58.48 o 
   3   3  13     1068.51      826.35    102.00 o 
   4   3  13        8.84       69.54     72.85 o 
   5   3  13      154.22      254.71     83.08 o 
   6   3  13       68.47       43.23     66.03 o 
   7   3  13      900.63      955.23    104.42 o 
   8   3  13      291.07      194.99     80.76 o 
   9   3  13     1158.11     1225.67    113.66 o 
  10   3  13     1984.49     2091.82    151.71 o 
  11   3  13     1015.70     1155.12    121.15 o 
  12   3  13      271.01      435.73     80.17 o 
  13   3  13       47.44       33.72     75.45 o 
  14   3  13      451.45      424.34     95.21 o 
  15   3  13      592.53      409.06    116.62 o 
  16   3  13       28.65       27.35     90.85 o 
  17   3  13     1084.12     1059.92    125.48 o 
  18   3  13        0.70       96.26     87.17 o 
  19   3  13        8.45       78.97     77.62 o 
  20   3  13      267.10      323.02    111.54 o 
  21   3  13       78.99       72.15    104.66 o 
  22   3  13       48.37       52.50     80.67 o 
  23   3  13       24.65       21.36     83.98 o 
  24   3  13      127.15      226.50     77.00 o 
 -29   4  13      122.64       86.42     86.42 o 
 -28   4  13      397.25      318.74     96.11 o 
 -27   4  13       13.68       77.24     59.56 o 
 -26   4  13       11.64       19.23     76.84 o 
 -25   4  13        5.76        9.54     70.64 o 
 -24   4  13      323.55      159.78     85.60 o 
 -23   4  13      180.57      129.42     88.72 o 
 -22   4  13      139.54      163.27     73.72 o 
 -21   4  13       75.02      257.74     74.90 o 
 -20   4  13        2.34       69.56     68.45 o 
 -19   4  13       11.62        8.51     77.38 o 
 -18   4  13      198.87      248.84     83.75 o 
 -17   4  13      156.73      251.25     69.24 o 
 -16   4  13      205.70      174.31     76.85 o 
 -15   4  13       10.34       69.83     61.52 o 
 -14   4  13        0.03       22.82     65.82 o 
 -13   4  13      714.66      671.61    103.38 o 
 -12   4  13      228.61      315.50     80.72 o 
 -11   4  13       22.40       64.66     64.66 o 
 -10   4  13       22.86       49.82     67.94 o 
  -9   4  13       27.49        0.00     64.35 o 
  -8   4  13       88.80       27.65     71.23 o 
  -7   4  13      632.92      496.72     85.29 o 
  -6   4  13      147.42       80.23     63.36 o 
  -5   4  13      187.72      255.87     81.13 o 
  -4   4  13      663.29      729.83     87.87 o 
  -3   4  13     1000.75     1036.27    100.37 o 
  -2   4  13       82.55       83.19     63.00 o 
  -1   4  13        1.08       59.59     59.59 o 
   0   4  13      162.99      131.27     63.01 o 
   1   4  13      214.66      314.58     73.04 o 
   2   4  13      352.39      471.02     79.33 o 
   3   4  13     2384.50     2352.85    152.84 o 
   4   4  13     1034.48      887.06    109.73 o 
   5   4  13       58.71        0.00     70.92 o 
   6   4  13        1.05       72.73     72.73 o 
   7   4  13        0.48       15.04     70.63 o 
   8   4  13     1102.66     1314.17    119.84 o 
   9   4  13        5.73       39.29     69.74 o 
  10   4  13      265.20      417.11     89.36 o 
  11   4  13      158.23       73.81     84.06 o 
  12   4  13        1.28        0.00     71.29 o 
  13   4  13       17.83       60.19     78.34 o 
  14   4  13      733.29      836.97    111.79 o 
  15   4  13       32.83        9.03     77.15 o 
  16   4  13        8.38       18.48     83.79 o 
  17   4  13      179.50      236.93     87.38 o 
  18   4  13        7.27       29.14     73.25 o 
  19   4  13      171.62      148.79     89.30 o 
  20   4  13       97.50       80.96    103.21 o 
  21   4  13      191.58      195.92     98.35 o 
  22   4  13      194.45       31.46    110.40 o 
  23   4  13       54.24       63.64     93.67 o 
 -27   5  13       62.78      104.52     80.07 o 
 -26   5  13        0.28       76.06     74.83 o 
 -25   5  13      188.49      425.63     91.22 o 
 -24   5  13       19.14       93.76     78.47 o 
 -23   5  13       20.06       74.11     83.92 o 
 -22   5  13      133.38       18.28     85.66 o 
 -21   5  13        0.18       17.98     70.72 o 
 -20   5  13       30.90      114.61     72.14 o 
 -19   5  13       48.79       60.49     82.48 o 
 -18   5  13       50.17       76.31     84.31 o 
 -17   5  13      175.65      149.53     93.26 o 
 -16   5  13      460.87      456.23     94.34 o 
 -15   5  13      120.28      151.90     83.50 o 
 -14   5  13      320.18      361.35     93.61 o 
 -13   5  13      613.44      672.53     97.50 o 
 -12   5  13       10.70       91.39     74.58 o 
 -11   5  13     1093.03     1021.46    127.07 o 
 -10   5  13      370.12      378.10     80.19 o 
  -9   5  13        2.09       36.59     56.21 o 
  -8   5  13     1531.60     1601.22    136.84 o 
  -7   5  13      125.38       63.86     68.45 o 
  -6   5  13      511.28      536.85     85.12 o 
  -5   5  13       75.30       20.49     72.04 o 
  -4   5  13        0.68       40.31     59.39 o 
  -3   5  13        6.34       59.06     59.06 o 
  -2   5  13        6.46       66.00     66.00 o 
  -1   5  13      619.84      627.63     81.26 o 
   0   5  13        0.70        6.77     54.59 o 
   1   5  13      198.16      331.12     75.54 o 
   2   5  13      114.70       49.27     67.12 o 
   3   5  13        1.84       28.69     59.13 o 
   4   5  13      488.10      564.11     81.88 o 
   5   5  13       28.63       44.86     83.99 o 
   6   5  13      975.34      748.44    112.78 o 
   7   5  13      328.91      460.08     97.09 o 
   8   5  13      218.44      278.63     79.99 o 
   9   5  13      222.85      154.41     82.52 o 
  10   5  13       44.13       74.73     74.73 o 
  11   5  13      452.84      449.50    119.00 o 
  12   5  13      454.91      493.86    109.25 o 
  13   5  13      109.05      141.76     83.08 o 
  14   5  13        2.00      126.72     64.01 o 
  15   5  13        0.01      157.39     71.09 o 
  16   5  13       46.23       37.86     79.14 o 
  17   5  13      157.85      260.95     90.18 o 
  18   5  13       20.93       98.65    100.57 o 
  19   5  13      158.99      372.02     65.97 o 
  20   5  13       12.09       10.27     93.21 o 
  21   5  13        0.97      124.63     71.94 o 
  22   5  13        7.09       84.15     87.99 o 
 -25   6  13      322.45      395.96     92.36 o 
 -24   6  13        1.52       56.38     79.75 o 
 -23   6  13       37.36       37.32     84.45 o 
 -22   6  13       10.75       18.52     72.72 o 
 -21   6  13       42.69       81.59     81.59 o 
 -20   6  13      414.11      512.98     99.85 o 
 -19   6  13      115.61      168.39     65.78 o 
 -18   6  13      289.68      348.88     89.80 o 
 -17   6  13       42.11       17.21     71.81 o 
 -16   6  13        6.42       50.65     77.38 o 
 -15   6  13       97.51       91.40     85.96 o 
 -14   6  13       20.28      114.65     70.46 o 
 -13   6  13       22.29       80.84     70.43 o 
 -12   6  13      165.41      103.69     80.92 o 
 -11   6  13      364.79      425.61     81.88 o 
 -10   6  13      327.90      303.85     92.49 o 
  -9   6  13        0.17        0.00     56.56 o 
  -8   6  13       39.26       53.14     56.36 o 
  -7   6  13       59.74       22.42     67.35 o 
  -6   6  13      444.73      477.44     91.44 o 
  -5   6  13       18.92        7.25     65.61 o 
  -4   6  13       38.83       21.23     68.21 o 
  -3   6  13        6.21        0.00     63.97 o 
  -2   6  13      165.34      242.91     75.74 o 
  -1   6  13       33.25        0.00     61.56 o 
   0   6  13       14.42       42.33     57.27 o 
   1   6  13      251.38      172.03     84.25 o 
   2   6  13       46.23       29.24     66.16 o 
   3   6  13       46.11       52.17     72.68 o 
   4   6  13       25.23       15.21     62.79 o 
   5   6  13        3.86       62.34     64.22 o 
   6   6  13      693.70      628.92    103.53 o 
   7   6  13      350.72      341.71     93.44 o 
   8   6  13       18.17       80.98     80.98 o 
   9   6  13        0.12       67.91     82.21 o 
  10   6  13       24.48       51.99     89.95 o 
  11   6  13     1621.58     1890.35    161.44 o 
  12   6  13       84.93       81.10     97.49 o 
  13   6  13       39.87       64.34     84.70 o 
  14   6  13      170.99       28.10     90.38 o 
  15   6  13       63.76       86.05     79.42 o 
  16   6  13        4.70       58.40     67.45 o 
  17   6  13      268.56      376.89     74.24 o 
  18   6  13        7.39       76.80     76.80 o 
  19   6  13       16.41      122.97     71.01 o 
  20   6  13       42.56       31.19     96.84 o 
 -23   7  13      108.71      112.89     92.17 o 
 -22   7  13        0.01       37.47     80.57 o 
 -21   7  13      112.00      148.79     74.44 o 
 -20   7  13        3.73       76.56     76.56 o 
 -19   7  13       39.11        9.12     83.12 o 
 -18   7  13        0.05       18.05     74.33 o 
 -17   7  13       47.33      115.75     79.10 o 
 -16   7  13        5.24      114.36     68.67 o 
 -15   7  13        0.06        8.67     76.20 o 
 -14   7  13       88.56      145.94     80.96 o 
 -13   7  13       19.31       16.96     63.55 o 
 -12   7  13        0.78       58.78     73.70 o 
 -11   7  13       26.96      116.45     82.37 o 
 -10   7  13      208.98      271.75     93.56 o 
  -9   7  13       56.32       89.55     74.20 o 
  -8   7  13       40.71       48.28     71.00 o 
  -7   7  13       35.55       31.73     69.09 o 
  -6   7  13      300.12      233.53     73.84 o 
  -5   7  13       19.16      114.41     66.05 o 
  -4   7  13       20.42       63.01     63.01 o 
  -3   7  13      173.24      162.04     71.43 o 
  -2   7  13      223.43      299.56     73.45 o 
  -1   7  13      316.12      387.68     81.76 o 
   0   7  13      162.61      295.26     69.21 o 
   1   7  13       22.29       74.87     74.87 o 
   2   7  13      140.72      251.37     68.53 o 
   3   7  13        0.34       75.38     75.38 o 
   4   7  13      439.56      341.81     95.67 o 
   5   7  13      412.51      602.07     96.27 o 
   6   7  13        7.23       83.28     63.46 o 
   7   7  13       75.51      102.25     75.28 o 
   8   7  13      181.01      278.75     88.86 o 
   9   7  13        9.76       75.96     75.96 o 
  10   7  13        8.19       18.10     74.79 o 
  11   7  13       17.93       80.08     80.08 o 
  12   7  13       47.39       65.87     79.31 o 
  13   7  13      111.09       38.32     95.77 o 
  14   7  13      180.16      116.96     95.53 o 
  15   7  13      123.00      178.34    102.92 o 
  16   7  13        0.01       60.43     69.78 o 
  17   7  13       18.52       40.82     73.66 o 
 -20   8  13       54.00      236.02     77.25 o 
 -19   8  13      114.71      159.54     88.53 o 
 -18   8  13      245.88      130.52    102.93 o 
 -17   8  13      616.11      591.89    114.72 o 
 -16   8  13       20.56       27.52     76.19 o 
 -15   8  13       78.40       90.91     65.52 o 
 -14   8  13      490.75      396.65    113.35 o 
 -13   8  13      424.14      670.49    110.59 o 
 -12   8  13      578.37      665.02    100.74 o 
 -11   8  13       90.91       52.77     86.15 o 
 -10   8  13       47.23      165.76     80.39 o 
  -9   8  13       22.54       43.20     62.89 o 
  -8   8  13      213.31      102.42     93.49 o 
  -7   8  13       90.49       33.67     86.62 o 
  -6   8  13       37.50      140.49     69.60 o 
  -5   8  13       20.84      105.29     69.20 o 
  -4   8  13        6.30       39.68     78.12 o 
  -3   8  13       58.33       70.08     70.08 o 
  -2   8  13       21.22       77.09     64.50 o 
  -1   8  13       11.12       53.87     70.05 o 
   0   8  13       28.56       61.87     74.99 o 
   1   8  13       30.54        7.83     74.66 o 
   2   8  13       11.97       47.68     67.46 o 
   3   8  13      166.22      259.41     82.67 o 
   4   8  13       56.45       41.47     75.60 o 
   5   8  13       16.35      170.08     63.67 o 
   6   8  13        0.05       69.73     65.20 o 
   7   8  13       18.77        8.96     79.39 o 
   8   8  13        2.88       36.58     76.44 o 
   9   8  13       28.05        9.35     65.30 o 
  10   8  13       36.92       47.54     87.67 o 
  11   8  13       20.04      203.35     73.15 o 
  12   8  13       34.37       68.93     80.62 o 
  13   8  13       44.66      109.98     64.07 o 
  14   8  13       52.59      111.62     69.58 o 
 -15   9  13       26.37        9.53     90.64 o 
 -14   9  13      382.98      292.92     98.62 o 
 -13   9  13       29.76       28.21     84.62 o 
 -12   9  13        9.50      149.54     74.81 o 
 -11   9  13        7.09      120.79     76.01 o 
 -10   9  13       24.94       64.61     72.03 o 
  -9   9  13       29.71       54.87     77.66 o 
  -8   9  13       78.34      117.67     86.29 o 
  -7   9  13       31.97       80.27     86.08 o 
  -6   9  13       28.36       43.85     74.88 o 
  -5   9  13       13.62       75.29     75.29 o 
  -4   9  13        2.58       78.74     78.74 o 
  -3   9  13       17.79       49.36     72.70 o 
  -2   9  13        0.88       40.60     77.41 o 
  -1   9  13       52.77       80.78     70.39 o 
   0   9  13       28.55       72.86     72.86 o 
   1   9  13       17.67       49.00     59.96 o 
   2   9  13       33.10       33.12     66.18 o 
   3   9  13       39.69       25.25     73.00 o 
   4   9  13       58.85       25.88     71.63 o 
   5   9  13        2.21       17.69     72.99 o 
   6   9  13       32.09       18.16     71.64 o 
   7   9  13        5.18       46.72     79.78 o 
   8   9  13       88.93       19.13    101.17 o 
   9   9  13       20.48       58.62     92.66 o 
 -30   0  14       43.55      176.75     76.09 o 
 -29   0  14      353.84      395.83     89.62 o 
 -28   0  14       51.67       39.74     83.06 o 
 -27   0  14      197.02      257.72     91.94 o 
 -26   0  14      293.89      217.05    101.52 o 
 -25   0  14       96.03      293.57     71.91 o 
 -24   0  14       33.88       38.77     77.44 o 
 -23   0  14     1301.90     1003.94    147.15 o 
 -22   0  14      362.40      443.03    110.34 o 
 -21   0  14       41.49       74.22     89.99 o 
 -20   0  14     4140.02     4002.32    218.11 o 
 -19   0  14      292.93      188.81     99.74 o 
 -18   0  14       20.85        8.84     94.12 o 
 -17   0  14     2215.00     2083.28    178.37 o 
 -16   0  14      112.36       77.29     85.52 o 
 -15   0  14      680.91      678.61    110.64 o 
 -14   0  14      163.77      159.30     74.52 o 
 -13   0  14      157.86      166.02     68.49 o 
 -12   0  14      110.10        0.00     75.37 o 
 -11   0  14      809.70      668.95    110.69 o 
 -10   0  14      164.08      210.42     84.90 o 
  -9   0  14      979.62      963.51    116.39 o 
  -8   0  14       78.52       71.57     63.15 o 
  -7   0  14      309.97      464.37     85.88 o 
  -6   0  14     7135.68     7933.76    279.99 o 
  -5   0  14      988.34      976.76    119.34 o 
  -4   0  14     2041.56     1868.58    148.12 o 
  -3   0  14       13.82       30.43     65.36 o 
  -2   0  14     1435.57     1304.40    121.77 o 
  -1   0  14      675.22      722.45     99.07 o 
   0   0  14      504.29      464.83     90.99 o 
   1   0  14     6648.65     6285.87    245.62 o
[truncated: 107,002 more chars]
